# Supplementary material for: ﻿Mitochondrial DNA 16S region and voucher specimen collection of Japanese aquatic Coleoptera and Hemiptera for environmental DNA metabarcoding analyses
Source: Zookeys. 2025 Sep 23;1253:103–19. doi: 10.3897/zookeys.1253.146226 (PMC12485484; doi:10.3897/zookeys.1253.146226)
Supplement: Supplementary material 1 — Sample list used in this study (including both scientific and Japanese names) [file zookeys-1253-103_article-146226__-s001.xlsx]

## Sheet: Table S1 Sample list
Table S1. Sample list used in this study (including both scientific and Japanese names). In each sample, the collection site and date, and collector are indicated. For the collection sites, only the prefecture is listed for conservation perspectives. The number of reads obtained is described for taxa for which phylogenetic analyses were conducted and registered in Genbank.
Sample ID	Scientific name	Japanese name		Collection site (Prefecture in Japan)	Collector	Collection date	Number of collected reads	Genbank accession number	Deposited institutions	Voucher specimen ID
HK051	Hydrochus chubu Balfour-Browne & M.Satô, 1962	チュウブホソガムシ		Aomori	Kei Hirasawa	2020-10-18	1111	PV484890	Aquamarine Inawashiro Kingfishers Aquarium	KSM1-04-02-01-0058
HK052	Hydrochus chubu Balfour-Browne & M.Satô, 1962	チュウブホソガムシ		Aomori	Kei Hirasawa	2020-10-18	145	PV484891	Aquamarine Inawashiro Kingfishers Aquarium	KSM1-04-02-01-0059
HK053	Hydrochus mitamurai Hirasawa & Yoshitomi, 2021	バンダイホソガムシ		Fukushima	Kei Hirasawa	2022-08-11	154	PV484892	Aquamarine Inawashiro Kingfishers Aquarium	KSM1-04-02-01-0060
HK054	Hydrochus mitamurai Hirasawa & Yoshitomi, 2021	バンダイホソガムシ		Fukushima	Kei Hirasawa	2022-08-11	2136	PV484893	Aquamarine Inawashiro Kingfishers Aquarium	KSM1-04-02-01-0061
HK055	Helophorus auriculatus Sharp, 1884	セスジガムシ		Ibaraki	Kei Hirasawa	2021-03-20	1439	PV484894	Aquamarine Inawashiro Kingfishers Aquarium	KSM1-04-02-01-0062
HK056	Helophorus auriculatus Sharp, 1884	セスジガムシ		Ibaraki	Kei Hirasawa	2021-03-20	1274	PV484895	Aquamarine Inawashiro Kingfishers Aquarium	KSM1-04-02-01-0063
HK057	Laccobius masatakai Kamite, Ogata & Hikida, 2007	コマルシジミガムシ		Fukushima	Kei Hirasawa	2021-08-24	-	-	Aquamarine Inawashiro Kingfishers Aquarium	KSM1-04-02-01-0064
HK058	Laccobius masatakai Kamite, Ogata & Hikida, 2007	コマルシジミガムシ		Fukushima	Kei Hirasawa	2021-08-24	1277	PV484896	Aquamarine Inawashiro Kingfishers Aquarium	KSM1-04-02-01-0065
HK061	Hydrophilus acuminatus Motschulsky, 1854	ガムシ		Fukushima	Kei Hirasawa	2023-10-27	39	PV484897	Aquamarine Inawashiro Kingfishers Aquarium	KSM1-04-02-01-0066
HK063	Hydrobius pauper Sharp, 1884	スジヒメガムシ		Hokkaido	Kei Hirasawa	2023-06-20	2454	PV484898	Aquamarine Inawashiro Kingfishers Aquarium	KSM1-04-02-01-0067
HK064	Hydrobius pauper Sharp, 1884	スジヒメガムシ		Hokkaido	Kei Hirasawa	2023-06-20	1758	PV484899	Aquamarine Inawashiro Kingfishers Aquarium	KSM1-04-02-01-0068
HK066	Hydrocassis lacustris (Sharp, 1884)	マルガムシ		Fukushima	Kei Hirasawa	2021-10-03	2413	PV484900	Aquamarine Inawashiro Kingfishers Aquarium	KSM1-04-02-01-0069
HK067	Enochrus haroldi (Sharp, 1884)	オオヒラタガムシ		Fukushima	Kei Hirasawa	2022-08-11	-	-	Aquamarine Inawashiro Kingfishers Aquarium	KSM1-04-02-01-0070
HK068	Enochrus haroldi (Sharp, 1884)	オオヒラタガムシ		Fukushima	Kei Hirasawa	2022-08-11	-	-	Aquamarine Inawashiro Kingfishers Aquarium	KSM1-04-02-01-0071
HK070	Enochrus japonicus (Sharp, 1873)	キベリヒラタガムシ		Fukushima	Kei Hirasawa	2020-05-19	-	-	Aquamarine Inawashiro Kingfishers Aquarium	KSM1-04-02-01-0072
HK071	Enochrus testaceus (Fabricius, 1801)	チャイロヒラタガムシ		Hokkaido	Shintaro Yasui	2021-08-27	-	-	Aquamarine Inawashiro Kingfishers Aquarium	KSM1-04-02-01-0073
HK072	Enochrus testaceus (Fabricius, 1801)	チャイロヒラタガムシ		Hokkaido	Shintaro Yasui	2021-08-27	-	-	Aquamarine Inawashiro Kingfishers Aquarium	KSM1-04-02-01-0074
HK073	Haliplus japonicus Sharp, 1873	クビボソコガシラミズムシ		Fukushima	Kei Hirasawa	2015-09-28	509	PV484901	Aquamarine Inawashiro Kingfishers Aquarium	KSM1-04-02-01-0075
HK074	Haliplus japonicus Sharp, 1873	クビボソコガシラミズムシ		Fukushima	Kei Hirasawa	2015-09-28	819	PV484902	Aquamarine Inawashiro Kingfishers Aquarium	KSM1-04-02-01-0076
HK075	Haliplus kamiyai Nakane, 1963	カミヤコガシラミズムシ		Fukushima	Kei Hirasawa	2020-10-12	107	PV484903	Aquamarine Inawashiro Kingfishers Aquarium	KSM1-04-02-01-0077
HK076	Haliplus kamiyai Nakane, 1963	カミヤコガシラミズムシ		Fukushima	Kei Hirasawa	2020-10-12	1607	PV484904	Aquamarine Inawashiro Kingfishers Aquarium	KSM1-04-02-01-0078
HK077	Haliplus simplex Clark, 1863	チビコガシラミズムシ		Hokkaido	Shun Yamazaki	2021-09-19	3054	PV484905	Aquamarine Inawashiro Kingfishers Aquarium	KSM1-04-02-01-0079
HK078	Haliplus simplex Clark, 1863	チビコガシラミズムシ		Hokkaido	Shun Yamazaki	2021-09-19	-	-	Aquamarine Inawashiro Kingfishers Aquarium	KSM1-04-02-01-0080
HK080	Noterus japonicus Sharp, 1873	コツブゲンゴロウ		Fukushima	Kei Hirasawa	2020-09-29	120	PV484906	Aquamarine Inawashiro Kingfishers Aquarium	KSM1-04-02-01-0057
HK081	Noterus angustulus Zaitzev, 1953	ヒゲブトコツブゲンゴロウ		Fukushima	Kei Hirasawa	2020-04-26	347	PV484907	Aquamarine Inawashiro Kingfishers Aquarium	KSM1-04-02-01-0051
HK082	Noterus angustulus Zaitzev, 1953	ヒゲブトコツブゲンゴロウ		Fukushima	Kei Hirasawa	2020-04-26	-	-	Aquamarine Inawashiro Kingfishers Aquarium	KSM1-04-02-01-0052
HK083	Hyphydrus laeviventris laeviventris Sharp, 1882	ヒメケシゲンゴロウ		Fukushima	Kei Hirasawa	2020-09-29	-	-	Aquamarine Inawashiro Kingfishers Aquarium	KSM1-04-02-01-0050
HK085	Allodessus megacephalus (Gschwendtner, 1931)	チャイロチビゲンゴロウ		Fukushima	Kei Hirasawa	2021-09-12	452	PV484908	Aquamarine Inawashiro Kingfishers Aquarium	KSM1-04-02-01-0048
HK086	Allodessus megacephalus (Gschwendtner, 1931)	チャイロチビゲンゴロウ		Fukushima	Kei Hirasawa	2021-09-12	1378	PV484909	Aquamarine Inawashiro Kingfishers Aquarium	KSM1-04-02-01-0049
HK088	Hydroglyphus japonicus (Sharp, 1873)	チビゲンゴロウ		Fukushima	Kei Hirasawa	2021-09-30	610	PV484910	Aquamarine Inawashiro Kingfishers Aquarium	KSM1-04-02-01-0032
HK090	Leiodytes frontalis (Sharp, 1884)	マルチビゲンゴロウ		Fukushima	Kei Hirasawa	2020-10-21	-	-	Aquamarine Inawashiro Kingfishers Aquarium	KSM1-04-02-01-0019
HK091	Hygrotus inaequalis (Fabricius, 1777)	キタマダラチビゲンゴロウ		Hokkaido	Shintaro Yasui	2019-05-06	1487	PV484911	Aquamarine Inawashiro Kingfishers Aquarium	KSM1-04-02-01-0027
HK092	Hygrotus inaequalis (Fabricius, 1777)	キタマダラチビゲンゴロウ		Hokkaido	Shintaro Yasui	2019-05-06	957	PV484912	Aquamarine Inawashiro Kingfishers Aquarium	KSM1-04-02-01-0028
HK093	Hygrotus impressopunctatus (Schaller, 1783)	カラフトシマケシゲンゴロウ		Hokkaido	Shintaro Yasui	2021-08-25	473	PV484913	Aquamarine Inawashiro Kingfishers Aquarium	KSM1-04-02-01-0021
HK094	Hygrotus impressopunctatus (Schaller, 1783)	カラフトシマケシゲンゴロウ		Hokkaido	Shintaro Yasui	2021-08-25	192	PV484914	Aquamarine Inawashiro Kingfishers Aquarium	KSM1-04-02-01-0022
HK096	Hygrotus rufus (Clark, 1863)	タマケシゲンゴロウ		Okinawa	Shintaro Yasui	2021-10-19	261	PV484915	Aquamarine Inawashiro Kingfishers Aquarium	KSM1-04-02-01-0033
HK097	Hydroporus tokui M.Satô, 1985	トウホクナガケシゲンゴロウ		Iwate	Kei Hirasawa	2022-08-22	1314	PV484916	Aquamarine Inawashiro Kingfishers Aquarium	KSM1-04-02-01-0046
HK098	Hydroporus tokui M.Satô, 1985	トウホクナガケシゲンゴロウ		Iwate	Kei Hirasawa	2022-08-22	1095	PV484917	Aquamarine Inawashiro Kingfishers Aquarium	KSM1-04-02-01-0047
HK099	Hydroporus submuticus Thomson, 1874	オオナガケシゲンゴロウ		Hokkaido	Shintaro Yasui	2021-09-28	1379	PV484918	Aquamarine Inawashiro Kingfishers Aquarium	KSM1-04-02-01-0044
HK100	Hydroporus submuticus Thomson, 1874	オオナガケシゲンゴロウ		Hokkaido	Shintaro Yasui	2021-09-28	2003	PV484919	Aquamarine Inawashiro Kingfishers Aquarium	KSM1-04-02-01-0045
HK101	Nebrioporus simplicipes (Sharp, 1884)	シマチビゲンゴロウ		Hokkaido	Shintaro Yasui	2021-08-27	1507	PV484920	Aquamarine Inawashiro Kingfishers Aquarium	KSM1-04-02-01-0034
HK102	Nebrioporus simplicipes (Sharp, 1884)	シマチビゲンゴロウ		Hokkaido	Shintaro Yasui	2021-08-27	1537	PV484921	Aquamarine Inawashiro Kingfishers Aquarium	KSM1-04-02-01-0035
HK103	Nebrioporus anchoralis (Sharp, 1884)	チャイロシマチビゲンゴロウ		Fukushima	Kei Hirasawa	2020-09-05	1335	PV484922	Aquamarine Inawashiro Kingfishers Aquarium	KSM1-04-02-01-0055
HK104	Nebrioporus anchoralis (Sharp, 1884)	チャイロシマチビゲンゴロウ		Fukushima	Kei Hirasawa	2020-09-05	1401	PV484923	Aquamarine Inawashiro Kingfishers Aquarium	KSM1-04-02-01-0056
HK105	Nectoporus sanmarkii (C.R.Sahlberg, 1826)	マルガタシマチビゲンゴロウ		Fukushima	Kei Hirasawa	2020-09-07	1694	PV484924	Aquamarine Inawashiro Kingfishers Aquarium	KSM1-04-02-01-0023
HK106	Nectoporus sanmarkii (C.R.Sahlberg, 1826)	マルガタシマチビゲンゴロウ		Fukushima	Kei Hirasawa	2020-09-07	1526	PV484925	Aquamarine Inawashiro Kingfishers Aquarium	KSM1-04-02-01-0024
HK107	Neonectes natrix (Sharp, 1884)	ゴマダラチビゲンゴロウ		Hokkaido	Shintaro Yasui	2021-08-27	1518	PV484926	Aquamarine Inawashiro Kingfishers Aquarium	KSM1-04-02-01-0012
HK109	Laccophilus hebusuensis Watanabe & Kamite, 2020	ヒラサワツブゲンゴロウ		Fukushima	Kei Hirasawa	2021-06-20	-	-	Aquamarine Inawashiro Kingfishers Aquarium	KSM1-04-02-01-0025
HK110	Laccophilus hebusuensis Watanabe & Kamite, 2020	ヒラサワツブゲンゴロウ		Fukushima	Kei Hirasawa	2021-06-20	-	-	Aquamarine Inawashiro Kingfishers Aquarium	KSM1-04-02-01-0026
HK111	Laccophilus nakajimai Kamite, Hikida & M.Satô, 2005	ナカジマツブゲンゴロウ		Okinawa	Shintaro Yasui	2021-10-19	100	PV484927	Aquamarine Inawashiro Kingfishers Aquarium	KSM1-04-02-01-0001
HK112	Laccophilus nakajimai Kamite, Hikida & M.Satô, 2005	ナカジマツブゲンゴロウ		Okinawa	Shintaro Yasui	2021-10-19	-	-	Aquamarine Inawashiro Kingfishers Aquarium	KSM1-04-02-01-0002
HK113	Laccophilus vagelineatus Zimmermann, 1922	キタノツブゲンゴロウ		Ibaraki	Kei Hirasawa	2020-07-05	-	-	Aquamarine Inawashiro Kingfishers Aquarium	KSM1-04-02-01-0042
HK114	Laccophilus vagelineatus Zimmermann, 1922	キタノツブゲンゴロウ		Ibaraki	Kei Hirasawa	2020-07-05	-	-	Aquamarine Inawashiro Kingfishers Aquarium	KSM1-04-02-01-0043
HK117	Copelatus teranishii Kamiya, 1938	テラニシセスジゲンゴロウ		Fukushima	Kei Hirasawa	2015-09-28	-	-	Aquamarine Inawashiro Kingfishers Aquarium	KSM1-04-02-01-0003
HK118	Copelatus teranishii Kamiya, 1938	テラニシセスジゲンゴロウ		Fukushima	Kei Hirasawa	2015-09-28	-	-	Aquamarine Inawashiro Kingfishers Aquarium	KSM1-04-02-01-0004
HK120	Platambus pictipennis (Sharp, 1873)	モンキマメゲンゴロウ		Fukushima	Kei Hirasawa	2021-10-03	5422	PV484928	Aquamarine Inawashiro Kingfishers Aquarium	KSM1-04-02-01-0031
HK121	Platambus convexus Okada, 2011	ニセモンキマメゲンゴロウ		Fukushima	Kei Hirasawa	2021-10-03	4401	PV484929	Aquamarine Inawashiro Kingfishers Aquarium	KSM1-04-02-01-0020
HK123	Platambus fimbriatus Sharp, 1884	キベリマメゲンゴロウ		Fukushima	Shigeyuki Yoshii	2023-10-10	-	-	Aquamarine Inawashiro Kingfishers Aquarium	KSM1-04-02-01-0029
HK124	Platambus fimbriatus Sharp, 1884	キベリマメゲンゴロウ		Fukushima	Shigeyuki Yoshii	2023-10-10	644	PV484930	Aquamarine Inawashiro Kingfishers Aquarium	KSM1-04-02-01-0030
HK125	Platambus sawadai (Kamiya, 1932)	サワダマメゲンゴロウ		Fukushima	Kei Hirasawa	2020-10-11	3729	PV484931	Aquamarine Inawashiro Kingfishers Aquarium	KSM1-04-02-01-0054
HK127	Platambus stygius (Régimbart, 1899)	クロマメゲンゴロウ		Fukushima	Kei Hirasawa	2020-09-26	4139	PV484932	Aquamarine Inawashiro Kingfishers Aquarium	KSM1-04-02-01-0053
HK129	Platambus insolitus (Sharp, 1884)	コクロマメゲンゴロウ		Fukushima	Kei Hirasawa	2020-09-26	2382	PV484933	Aquamarine Inawashiro Kingfishers Aquarium	KSM1-04-02-01-0010
HK130	Platambus insolitus (Sharp, 1884)	コクロマメゲンゴロウ		Fukushima	Kei Hirasawa	2020-09-26	-	-	Aquamarine Inawashiro Kingfishers Aquarium	KSM1-04-02-01-0011
HK131	Platambus ikedai (Nilsson, 1997)	チョウカイクロマメゲンゴロウ		Fukushima	Kei Hirasawa	2020-10-13	2409	PV484934	Aquamarine Inawashiro Kingfishers Aquarium	KSM1-04-02-01-00040
HK132	Platambus ikedai (Nilsson, 1997)	チョウカイクロマメゲンゴロウ		Fukushima	Kei Hirasawa	2020-10-13	2748	PV484935	Aquamarine Inawashiro Kingfishers Aquarium	KSM1-04-02-01-00041
HK134	Rhantus suturalis (MacLeay, 1825)	ヒメゲンゴロウ		Fukushima	Kei Hirasawa	2023-10-27	5086	PV484936	Aquamarine Inawashiro Kingfishers Aquarium	KSM1-04-02-01-00037
HK135	Rhantus notaticollis (Aubé, 1837)	キタヒメゲンゴロウ		Hokkaido	Kei Hirasawa	2023-06-20	2508	PV484937	Aquamarine Inawashiro Kingfishers Aquarium	KSM1-04-02-01-00017
HK136	Rhantus notaticollis (Aubé, 1837)	キタヒメゲンゴロウ		Hokkaido	Kei Hirasawa	2023-06-20	2443	PV484938	Aquamarine Inawashiro Kingfishers Aquarium	KSM1-04-02-01-00018
HK138	Colymbetes pseudostriatus Nilsson, 2002	エゾヒラタヒメゲンゴロウ		Hokkaido	Kei Hirasawa	2023-06-21	3315	PV484939	Aquamarine Inawashiro Kingfishers Aquarium	KSM1-04-02-01-00015
HK139	Colymbetes pseudostriatus Nilsson, 2002	エゾヒラタヒメゲンゴロウ		Hokkaido	Shintaro Yasui	2021-08-25	595	PV484940	Aquamarine Inawashiro Kingfishers Aquarium	KSM1-04-02-01-00016
HK142	Eretes griseus (Fabricius, 1781)	ハイイロゲンゴロウ		Fukushima	Kei Hirasawa	2020-08-28	4067	PV484941	Aquamarine Inawashiro Kingfishers Aquarium	KSM1-04-02-01-00036
HK143	Graphoderus adamsii (Clark, 1864)	マルガタゲンゴロウ		Fukushima	Sigeyuki Yoshii	2023-10-08	5072	PV484942	Aquamarine Inawashiro Kingfishers Aquarium	KSM1-04-02-01-00038
HK144	Graphoderus adamsii (Clark, 1864)	マルガタゲンゴロウ		Fukushima	Sigeyuki Yoshii	2023-10-08	4602	PV484943	Aquamarine Inawashiro Kingfishers Aquarium	KSM1-04-02-01-00039
HK145	Graphoderus elatus Sharp, 1882	カラフトマルガタゲンゴロウ		Hokkaido	Kei Hirasawa	2023-06-21	3379	PV484944	Aquamarine Inawashiro Kingfishers Aquarium	KSM1-04-02-01-0013
HK146	Graphoderus elatus Sharp, 1882	カラフトマルガタゲンゴロウ		Hokkaido	Kei Hirasawa	2023-06-21	2817	PV484945	Aquamarine Inawashiro Kingfishers Aquarium	KSM1-04-02-01-0014
HK147	Acilius japonicus Brinck, 1939	メススジゲンゴロウ		Iwate	Kei Hirasawa	2022-08-22	3537	PV484946	Aquamarine Inawashiro Kingfishers Aquarium	KSM1-04-02-01-0008
HK148	Acilius japonicus Brinck, 1939	メススジゲンゴロウ		Iwate	Kei Hirasawa	2022-08-22	2105	PV484947	Aquamarine Inawashiro Kingfishers Aquarium	KSM1-04-02-01-0009
HK151	Cybister chinensis Motschulsky, 1854	ゲンゴロウ		Fukushima	Kei Hirasawa	2023-10-27	1707	PV484948	Aquamarine Inawashiro Kingfishers Aquarium	KSM1-04-02-01-0007
HK154	Dytiscus dauricus Gebler, 1832	ゲンゴロウモドキ		Hokkaido	Shintaro Yasui	2021-08-25	596	PV484949	Aquamarine Inawashiro Kingfishers Aquarium	KSM1-04-02-01-0006
HK156	Dineutus orientalis (Modeer, 1780)	オオミズスマシ		Fukushima	Kei Hirasawa	2021-04-04	1213	PV484950	Aquamarine Inawashiro Kingfishers Aquarium	KSM1-04-02-01-0005
HK158	Gyrinus japonicus Sharp, 1873	ミズスマシ		Fukushima	Kei Hirasawa	2015-06-25	-	-	Aquamarine Inawashiro Kingfishers Aquarium	KSM1-04-02-01-0081
HK159	Gyrinus sachalinensis Kamiya, 1936	ミヤマミズスマシ		Fukushima	Kei Hirasawa	2020-09-26	1298	PV484951	Aquamarine Inawashiro Kingfishers Aquarium	KSM1-04-02-01-0082
HK160	Gyrinus sachalinensis Kamiya, 1936	ミヤマミズスマシ		Fukushima	Kei Hirasawa	2020-09-26	-	-	Aquamarine Inawashiro Kingfishers Aquarium	KSM1-04-02-01-0083
HK161	Orectochilus regimbarti regimbarti Sharp, 1884	オナガミズスマシ		Fukushima	Kei Hirasawa	2021-10-03	-	-	Aquamarine Inawashiro Kingfishers Aquarium	KSM1-04-02-01-0084
HK162	Orectochilus regimbarti regimbarti Sharp, 1884	オナガミズスマシ		Fukushima	Kei Hirasawa	2021-10-03	-	-	Aquamarine Inawashiro Kingfishers Aquarium	KSM1-04-02-01-0085
HK164	Hyphydrus japonicus Sharp, 1873	ケシゲンゴロウ		Hokkaido	Kei Hirasawa	2023-06-21	-	-	Aquamarine Inawashiro Kingfishers Aquarium	KSM1-04-02-01-0086
HK166	Hydaticus aruspex Clark, 1864	オオシマゲンゴロウ		Hokkaido	Shintaro Yasui	2021-08-25	1046	PV484952	Aquamarine Inawashiro Kingfishers Aquarium	KSM1-04-02-01-0087
HM001	Haliplus eximius Clark, 1863	キイロコガシラミズムシ		Shimane	Masakazu Hayashi	2013-04-20	-	-	Hoshizaki Institute for Wildlife Protection	HOWP-In-202409001
HM002	Haliplus ovalis Sharp, 1884	ヒメコガシラミズムシ		Shimane	Masakazu Hayashi	2020-10-17	3892	PV484953	Hoshizaki Institute for Wildlife Protection	HOWP-In-202409002
HM003	Haliplus sharpi Wehncke, 1880	マダラコガシラミズムシ		Shimane	Masakazu Hayashi	2021-08-19	4351	PV484954	Hoshizaki Institute for Wildlife Protection	HOWP-In-202409003
HM004	Hyphydrus japonicus Sharp, 1873	ケシゲンゴロウ		Shimane	Masakazu Hayashi	2021-04-17	43	PV484955	Hoshizaki Institute for Wildlife Protection	HOWP-In-202409004
HM005	Hydroglyphus japonicus (Sharp, 1873)	チビゲンゴロウ		Shimane	Masakazu Hayashi	2022-10-22	52	PV484956	Hoshizaki Institute for Wildlife Protection	HOWP-In-202409005
HM006	Laccophilus difficilis Sharp, 1873	ツブゲンゴロウ		Shimane	Masakazu Hayashi	2023-10-24	-	-	Hoshizaki Institute for Wildlife Protection	HOWP-In-202409006
HM007	Laccophilus lewisius Sharp, 1873	ルイスツブゲンゴロウ		Shimane	Masakazu Hayashi	2022-10-22	-	-	Hoshizaki Institute for Wildlife Protection	HOWP-In-202409007
HM008	Copelatus weymarni Balfour-Browne, 1947	ホソセスジゲンゴロウ		Shimane	Masakazu Hayashi	2023-08-06	-	-	Hoshizaki Institute for Wildlife Protection	HOWP-In-202409008
HM009	Hydaticus grammicus (Germar, 1827)	コシマゲンゴロウ		Shimane	Masakazu Hayashi	2023-08-06	1613	PV484957	Hoshizaki Institute for Wildlife Protection	HOWP-In-202409009
HM010	Copelatus kammuriensis Tamu & Tsukamoto, 1955	カンムリセスジゲンゴロウ		Shimane	Masakazu Hayashi	2023-03-25	-	-	Hoshizaki Institute for Wildlife Protection	HOWP-In-202409010
HM011	Platambus pictipennis (Sharp, 1873)	モンキマメゲンゴロウ		Shimane	Masakazu Hayashi	2019-10-10	1033	PV484958	Hoshizaki Institute for Wildlife Protection	HOWP-In-202409011
HM012	Peltodytes intermedius (Sharp, 1873)	コガシラミズムシ		Shimane	Masakazu Hayashi	2020-10-11	234	PV484959	Hoshizaki Institute for Wildlife Protection	HOWP-In-202409012
HM013	Platambus optatus (Sharp, 1884)	ホソクロマメゲンゴロウ		Shimane	Masakazu Hayashi	2020-10-27	-	-	Hoshizaki Institute for Wildlife Protection	HOWP-In-202409013
HM014	Agabus japonicus Sharp, 1873	マメゲンゴロウ		Shimane	Masakazu Hayashi	2021-07-23	715	PV484960	Hoshizaki Institute for Wildlife Protection	HOWP-In-202409014
HM015	Ilybius apicalis Sharp, 1873	キベリクロヒメゲンゴロウ		Shimane	Masakazu Hayashi	2022-10-22	2053	PV484961	Hoshizaki Institute for Wildlife Protection	HOWP-In-202409015
HM017	Eretes griseus (Fabricius, 1781)	ハイイロゲンゴロウ		Shimane	Masakazu Hayashi	2023-08-06	51	PV484962	Hoshizaki Institute for Wildlife Protection	HOWP-In-202409017
HM018	Hydaticus rhantoides Sharp, 1882	ウスイロシマゲンゴロウ		Shimane	Masakazu Hayashi	2023-08-17	2220	PV484963	Hoshizaki Institute for Wildlife Protection	HOWP-In-202409018
HM019	Dineutus orientalis (Modeer, 1780)	オオミズスマシ		Shimane	Masakazu Hayashi	2022-10-22	69	PV484964	Hoshizaki Institute for Wildlife Protection	HOWP-In-202409019
HM020	Gyrinus japonicus Sharp, 1873	ミズスマシ		Shimane	Masakazu Hayashi	2022-05-14	-	-	Hoshizaki Institute for Wildlife Protection	HOWP-In-202409020
HM021	Satonius kurosawai (M.Satô, 1982)	クロサワツブミズムシ		Shimane	Masakazu Hayashi	2020-03-24	1331	PV484965	Hoshizaki Institute for Wildlife Protection	HOWP-In-202409021
HM022	Hydraena notsui M.Satô, 1978	シコクダルマガムシ		Shimane	Masakazu Hayashi	2022-01-15	1769	PV484966	Hoshizaki Institute for Wildlife Protection	HOWP-In-202409022
HM023	Ochthebius hasegawai Nakane & Matsui, 1986	ハセガワダルマガムシ		Niigata	Masakazu Hayashi	2007-03-14	1100	PV484967	Hoshizaki Institute for Wildlife Protection	HOWP-In-202409023
HM024	Amphiops mater Sharp, 1873	タマガムシ		Shimane	Masakazu Hayashi	2023-10-24	529	PV484968	Hoshizaki Institute for Wildlife Protection	HOWP-In-202409024
HM025	Berosus japonicus Sharp, 1873	ヤマトゴマフガムシ		Shimane	Masakazu Hayashi	2019-08-17	1544	PV484969	Hoshizaki Institute for Wildlife Protection	HOWP-In-202409025
HM026	Berosus lewisius Sharp, 1873	トゲバゴマフガムシ		Shimane	Masakazu Hayashi	2023-08-06	-	-	Hoshizaki Institute for Wildlife Protection	HOWP-In-202409026
HM027	Regimbartia attenuata (Fabricius, 1801)	マメガムシ		Shimane	Masakazu Hayashi	2023-10-03	101	PV484970	Hoshizaki Institute for Wildlife Protection	HOWP-In-202409027
HM031	Enochrus japonicus (Sharp, 1873)	キベリヒラタガムシ		Shimane	Masakazu Hayashi	2020-10-27	1588	PV484971	Hoshizaki Institute for Wildlife Protection	HOWP-In-202409031
HM032	Enochrus simulans (Sharp, 1873)	キイロヒラタガムシ		Shimane	Masakazu Hayashi	2023-08-06	1479	PV484972	Hoshizaki Institute for Wildlife Protection	HOWP-In-202409032
HM033	Agraphydrus ogatai Minoshima, 2016	オガタツヤヒラタガムシ		Shimane	Masakazu Hayashi	2019-10-08	1929	PV484973	Hoshizaki Institute for Wildlife Protection	HOWP-In-202409033
HM034	Helochares pallens (MacLeay, 1825)	ルイスヒラタガムシ		Shimane	Masakazu Hayashi	2023-10-24	2427	PV484974	Hoshizaki Institute for Wildlife Protection	HOWP-In-202409034
HM035	Coelostoma orbiculare (Fabricius, 1775)	ヒメセマルガムシ		Aomori	Masakazu Hayashi	2019-09-13	1845	PV484975	Hoshizaki Institute for Wildlife Protection	HOWP-In-202409035
HM036	Elmomorphus brevicornis Sharp, 1888	ムナビロツヤドロムシ		Shimane	Masakazu Hayashi	2019-03-26	24	PV484976	Hoshizaki Institute for Wildlife Protection	HOWP-In-202409036
HM037	Dryopomorphus extraneus Hinton, 1936	ハバビロドロムシ		Shimane	Masakazu Hayashi	2020-08-26	1555	PV484977	Hoshizaki Institute for Wildlife Protection	HOWP-In-202409037
HM038	Stenelmis nipponica Nomura, 1958	イブシアシナガドロムシ		Shimane	Masakazu Hayashi	2019-03-26	1260	PV484978	Hoshizaki Institute for Wildlife Protection	HOWP-In-202409038
HM039	Stenelmis vulgaris Nomura, 1958	アシナガミゾドロムシ		Shimane	Masakazu Hayashi	2010-07-27	1693	PV484979	Hoshizaki Institute for Wildlife Protection	HOWP-In-202409039
HM040	Ordobrevia gotoi Nomura, 1959	ゴトウミゾドロムシ		Nagasaki	Masakazu Hayashi	2018-04-18	147	PV484980	Hoshizaki Institute for Wildlife Protection	HOWP-In-202409040
HM041	Ordobrevia maculata (Nomura, 1957)	アカモンミゾドロムシ		Tottori	Hisashi Kadowaki	2009-05-01	35	PV484981	Hoshizaki Institute for Wildlife Protection	HOWP-In-202409041
HM042	Ordobrevia foveicollis (Schönfeldt, 1888)	キスジミゾドロムシ		Shimane	Masakazu Hayashi	2009-08-16	289	PV484982	Hoshizaki Institute for Wildlife Protection	HOWP-In-202409042
HM043	Leptelmis gracilis Sharp, 1888	ヨコミゾドロムシ		Shimane	Masakazu Hayashi	2019-09-05	1987	PV484983	Hoshizaki Institute for Wildlife Protection	HOWP-In-202409043
HM044	Graphelmis shirahatai (Nomura, 1958)	アヤスジミゾドロムシ		Shimane	Masakazu Hayashi	2009-08-16	1060	PV484984	Hoshizaki Institute for Wildlife Protection	HOWP-In-202409044
HM045	Orientelmis parvula (Nomura & Baba, 1961)	セマルヒメドロムシ		Shimane	Masakazu Hayashi	2019-08-26	481	PV484985	Hoshizaki Institute for Wildlife Protection	HOWP-In-202409045
HM046	Heterlimnius hagai (Nomura, 1958)	ハガマルヒメドロムシ		Shimane	Masakazu Hayashi	2014-06-23	1411	PV484986	Hoshizaki Institute for Wildlife Protection	HOWP-In-202409046
HM047	Heterlimnius masakazui (Kamite, 2015)	ダイセンマルヒメドロムシ		Tottori	Masakazu Hayashi	2009-05-09	461	PV484987	Hoshizaki Institute for Wildlife Protection	HOWP-In-202409047
HM048	Heterlimnius yoshitomii (Kamite, 2015)	コマルヒメドロムシ		Tottori	Masakazu Hayashi	2015-10-21	941	PV484988	Hoshizaki Institute for Wildlife Protection	HOWP-In-202409048
HM049	Heterlimnius hasegawai (Nomura, 1958)	クボタマルヒメドロムシ		Hokkaido	Masakazu Hayashi	2011-07-30	1321	PV484989	Hoshizaki Institute for Wildlife Protection	HOWP-In-202409049
HM050	Pseudamophilus japonicus Nomura, 1957	ケスジドロムシ		Shimane	Masakazu Hayashi	2010-07-08	1542	PV484990	Hoshizaki Institute for Wildlife Protection	HOWP-In-202409050
HM051	Grouvellinus marginatus (Kôno, 1934)	キベリナガアシドロムシ		Shimane	Masakazu Hayashi	2009-08-16	773	PV484991	Hoshizaki Institute for Wildlife Protection	HOWP-In-202409051
HM052	Grouvellinus nitidus Nomura, 1963	ツヤナガアシドロムシ		Gunma	Masakazu Hayashi	2014-07-28	596	PV484992	Hoshizaki Institute for Wildlife Protection	HOWP-In-202409052
HM053	Zaitzeviaria ovata (Nomura, 1959)	マルヒメツヤドロムシ		Tottori	Hisashi Kadowaki	2009-05-01	1392	PV484993	Hoshizaki Institute for Wildlife Protection	HOWP-In-202409053
HM054	Zaitzeviaria brevis (Nomura, 1958)	ヒメツヤドロムシ		Shimane	Masakazu Hayashi	2019-09-05	994	PV484994	Hoshizaki Institute for Wildlife Protection	HOWP-In-202409054
HM055	Zaitzeviaria sotai Hayashi & Yoshitomi, 2015	サンインヒメツヤドロムシ		Shimane	Hiroyuki Yoshitomi	2019-05-19	2102	PV484995	Hoshizaki Institute for Wildlife Protection	HOWP-In-202409055
HM056	Zaitzevia awana (Kôno, 1934)	アワツヤドロムシ		Shimane	Masakazu Hayashi	2019-08-26	915	PV484996	Hoshizaki Institute for Wildlife Protection	HOWP-In-202409056
HM057	Zaitzevia rivalis Nomura, 1963	ミゾツヤドロムシ		Tottori	Hisashi Kadowaki	2009-05-01	1301	PV484997	Hoshizaki Institute for Wildlife Protection	HOWP-In-202409057
HM058	Zaitzevia tsushimana Nomura, 1963	ツシマツヤドロムシ		Nagasaki	Masakazu Hayashi	2018-04-18	644	PV484998	Hoshizaki Institute for Wildlife Protection	HOWP-In-202409058
HM059	Augyles japonicus (Kôno, 1931)	タマガワナガドロムシ		Shimane	Masakazu Hayashi	2010-08-17	2683	PV484999	Hoshizaki Institute for Wildlife Protection	HOWP-In-202409059
HM060	Heterocerus fenestratus Thunberg, 1784	タテスジナガドロムシ		Shimane	Masakazu Hayashi	2023-06-14	1655	PV485000	Hoshizaki Institute for Wildlife Protection	HOWP-In-202409060
HM061	Ordobrevia maculata (Nomura, 1957)	アカモンミゾドロムシ		Shimane	Masakazu Hayashi	2019-10-08	103	PV485001	Hoshizaki Institute for Wildlife Protection	HOWP-In-202409061
HM062	Pseudamophilus japonicus Nomura, 1957	ケスジドロムシ		Shimane	Masakazu Hayashi	2010-08-10	1491	PV485002	Hoshizaki Institute for Wildlife Protection	HOWP-In-202409062
HM064	Zaitzeviaria gotoi (Nomura, 1959)	ホソヒメツヤドロムシ		Tottori	Hisashi Kadowaki	2009-05-01	1755	PV485003	Hoshizaki Institute for Wildlife Protection	HOWP-In-202409064
K016	Neohydrocoptus sp.	ムモンチビコツブゲンゴロウ		Okinawa	Masaya Kato	2023-02-18	1546	PV485004	Museum of Nature and Human Activities, Hyogo	MNHAH-B2522995
K017	Microdytes uenoi M.Satô, 1972	ウエノチビケシゲンゴロウ		Okinawa	Masaya Kato	2021-12-25	1484	PV485005	Museum of Nature and Human Activities, Hyogo	MNHAH-B2522996
K018	Microdytes uenoi M.Satô, 1972	ウエノチビケシゲンゴロウ		Okinawa	Masaya Kato	2020-03-21	376	PV485006	Museum of Nature and Human Activities, Hyogo	MNHAH-B2522997
K019	Hydroglyphus flammulatus (Sharp, 1882)	アンピンチビゲンゴロウ		Okinawa	Masaya Kato	2022-07-16	16	PV485007	Museum of Nature and Human Activities, Hyogo	MNHAH-B2522998
K021	Laccophilus sharpi Régimbart, 1889	シャープツブゲンゴロウ		Okinawa	Masaya Kato	2021-12-27	-	-	-	-
K023	Copelatus masculinus Régimbart, 1899	ヤエヤマセスジゲンゴロウ		Okinawa	Masaya Kato	2021-12-27	-	-	-	-
K024	Copelatus japonicus Sharp, 1884	セスジゲンゴロウ		Kyoto	Masaya Kato	2023-10-29	43	PV485008	Museum of Nature and Human Activities, Hyogo	MNHAH-B2522999
K025	Copelatus japonicus Sharp, 1884	セスジゲンゴロウ		Kyoto	Masaya Kato	2023-10-29	-	-	-	-
K026	Copelatus kammuriensis Tamu & Tsukamoto, 1955	カンムリセスジゲンゴロウ		Kyoto	Masaya Kato	2023-10-29	126	PV485009	Museum of Nature and Human Activities, Hyogo	MNHAH-B2523000
K028	Platynectes chujoi M.Satô, 1982	アトホシヒラタマメゲンゴロウ		Okinawa	Masaya Kato	2021-12-25	30	PV485010	Museum of Nature and Human Activities, Hyogo	MNHAH-B2523001
K029	Hydaticus bowringii Clark, 1864	シマゲンゴロウ		Shiga	Masaya Kato	2023-10-06	1855	PV485011	Museum of Nature and Human Activities, Hyogo	MNHAH-B2523002
K030	Paracymus orientalis d'Orchymont, 1925	チビマルガムシ		Okinawa	Masaya Kato	2021-12-27	-	-	-	-
K031	Hydrochara affinis (Sharp, 1873)	コガムシ		Okinawa	Masaya Kato	2022-08-19	1092	PV485012	Museum of Nature and Human Activities, Hyogo	MNHAH-B2523003
K032	Sternolophus inconspicuus (Nietner, 1856)	ミナミヒメガムシ		Okinawa	Masaya Kato	2021-12-27	-	-	-	-
K035	Peltochares atropiceus (Régimbart, 1903)	クロヒラタガムシ		Okinawa	Masaya Kato	2021-12-27	-	-	-	-
K036	Helochares anchoralis Sharp, 1890	アカヒラタガムシ		Okinawa	Masaya Kato	2021-12-27	-	-	-	-
K037	Laccophilus lewisius Sharp, 1873	ルイスツブゲンゴロウ		Shiga	Masaya Kato	2023-10-30	-	-	Museum of Nature and Human Activities, Hyogo	MNHAH-B2523004
K062	Peltodytes sinensis (Hope, 1845)	シナコガシラミズムシ		Okinawa	Masaya Kato	2020-06-06	-	-	-	-
K063	Peltodytes sinensis (Hope, 1845)	シナコガシラミズムシ		Okinawa	Masaya Kato	2020-02-11	208	PV485013	Museum of Nature and Human Activities, Hyogo	MNHAH-B2523022
K064	Haliplus angustifrons Régimbart, 1892	ウスチャコガシラミズムシ		Okinawa	Masaya Kato	2020-03-21	-	-	-	-
K065	Neohydrocoptus subvittulus (Motschulsky, 1859)	チビコツブゲンゴロウ		Okinawa	Masaya Kato	2020-03-22	-	-	-	-
K066	Noterus japonicus Sharp, 1873	コツブゲンゴロウ		Okinawa	Masaya Kato	2020-02-11	1795	PV485014	Museum of Nature and Human Activities, Hyogo	MNHAH-B2523023
K067	Canthydrus nitidulus Sharp, 1882	ツヤコツブゲンゴロウ		Okinawa	Masaya Kato	2020-03-22	503	PV485015	Museum of Nature and Human Activities, Hyogo	MNHAH-B2523024
K068	Allopachria bimaculata (M.Satô, 1972)	フタキボシケシゲンゴロウ		Okinawa	Masaya Kato	2020-06-06	-	-	-	-
K069	Allopachria bimaculata (M.Satô, 1972)	フタキボシケシゲンゴロウ		Okinawa	Masaya Kato	2020-06-06	-	-	-	-
K070	Hyphydrus lyratus Swartz, 1808	タイワンケシゲンゴロウ		Okinawa	Masaya Kato	2022-07-16	-	-	-	-
K071	Hyphydrus lyratus Swartz, 1808	タイワンケシゲンゴロウ		Okinawa	Masaya Kato	2022-07-16	-	-	-	-
K072	Hyphydrus pulchellus Clark, 1863	コケシゲンゴロウ		Okinawa	Masaya Kato	2020-03-22	-	-	-	-
K073	Hydrovatus bonvouloiri Sharp, 1882	オオマルケシゲンゴロウ		Okinawa	Masaya Kato	2020-03-22	-	-	-	-
K074	Hydrovatus bonvouloiri Sharp, 1882	オオマルケシゲンゴロウ		Okinawa	Masaya Kato	2020-02-11	-	-	-	-
K076	Limbodessus compactus (Clark, 1862)	ナガチビゲンゴロウ		Okinawa	Masaya Kato	2023-04-04	-	-	-	-
K078	Hydroglyphus amamiensis (M.Satô, 1961)	アマミチビゲンゴロウ		Okinawa	Masaya Kato	2020-03-22	-	-	-	-
K079	Hydroglyphus amamiensis (M.Satô, 1961)	アマミチビゲンゴロウ		Okinawa	Masaya Kato	2020-02-11	-	-	-	-
K080	Hydroglyphus inconstans (Régimbart, 1892)	チャマダラチビゲンゴロウ		Okinawa	Masaya Kato	2020-03-22	550	PV485016	Museum of Nature and Human Activities, Hyogo	MNHAH-B2523025
K081	Hydroglyphus inconstans (Régimbart, 1892)	チャマダラチビゲンゴロウ		Okinawa	Masaya Kato	2020-02-11	501	PV485017	Museum of Nature and Human Activities, Hyogo	MNHAH-B2523026
K082	Hydroglyphus flammulatus (Sharp, 1882)	アンピンチビゲンゴロウ		Okinawa	Masaya Kato	2020-12-29	-	-	-	-
K083	Leiodytes nicobaricus (Redtenbacher, 1868)	サビモンマルチビゲンゴロウ		Okinawa	Masaya Kato	2020-03-22	1080	PV485018	Museum of Nature and Human Activities, Hyogo	MNHAH-B2523027
K084	Hygrotus rufus (Clark, 1863)	タマケシゲンゴロウ		Okinawa	Masaya Kato	2020-02-11	-	-		-
K086	Hydroporus angusi Nilsson, 1990	アンガスナガケシゲンゴロウ		Hokkaido	Masaya Kato	2023-06-21	333	PV485019	Museum of Nature and Human Activities, Hyogo	MNHAH-B2523028
K087	Laccophilus kobensis Sharp, 1873	コウベツブゲンゴロウ		Shiga	Masaya Kato	2023-10-30	-	-	-	-
K088	Laccophilus kobensis Sharp, 1873	コウベツブゲンゴロウ		Shiga	Masaya Kato	2023-10-30	-	-	-	-
K090	Laccophilus pulicarius Sharp, 1882	ミナミツブゲンゴロウ		Okinawa	Masaya Kato	2020-03-22	-	-	-	-
K091	Laccophilus pulicarius Sharp, 1882	ミナミツブゲンゴロウ		Okinawa	Masaya Kato	2020-03-22	-	-	-	-
K092	Laccophilus chinensis Boheman, 1858	ウスチャツブゲンゴロウ		Okinawa	Masaya Kato	2020-03-22	-	-	-	-
K093	Laccophilus chinensis Boheman, 1858	ウスチャツブゲンゴロウ		Okinawa	Masaya Kato	2020-03-22	-	-	-	-
K094	Laccophilus flexuosus Aubé, 1838	サザナミツブゲンゴロウ		Okinawa	Masaya Kato	2020-03-22	-	-	-	-
K095	Laccophilus sharpi Régimbart, 1889	シャープツブゲンゴロウ		Okinawa	Masaya Kato	2020-02-11	-	-	-	-
K097	Austrelatus parallelus (Zimmermann, 1920)	コセスジゲンゴロウ		Kyoto	Masaya Kato	2023-11-11	-	-	-	-
K098	Copelatus masculinus Régimbart, 1899	ヤエヤマセスジゲンゴロウ		Okinawa	Masaya Kato	2020-03-22	-	-	-	-
K099	Copelatus tenebrosus Régimbart, 1880	タイワンセスジゲンゴロウ		Okinawa	Masaya Kato	2023-04-04	-	-	-	-
K100	Copelatus tenebrosus Régimbart, 1880	タイワンセスジゲンゴロウ		Okinawa	Masaya Kato	2020-03-22	-	-	-	-
K102	Copelatus oblitus Sharp, 1882	リュウキュウセスジゲンゴロウ		Okinawa	Masaya Kato	2021-11-21	-	-	-	-
K103	Copelatus tomokunii M.Satô, 1985	ナチセスジゲンゴロウ		Wakayama	Masaya Kato	2023-11-01	-	-	-	-
K104	Copelatus tomokunii M.Satô, 1985	ナチセスジゲンゴロウ		Wakayama	Masaya Kato	2023-11-01	-	-	-	-
K105	Agabus matsumotoi M.Satô & Nilsson, 1990	マツモトマメゲンゴロウ		Hokkaido	Masaya Kato	2023-06-21	1821	PV485020	Museum of Nature and Human Activities, Hyogo	MNHAH-B2523029
K106	Rhantus suturalis (MacLeay, 1825)	ヒメゲンゴロウ		Okinawa	Masaya Kato	2020-02-11	1270	PV485021	Museum of Nature and Human Activities, Hyogo	MNHAH-B2523030
K107	Hydaticus aruspex Clark, 1864	オオシマゲンゴロウ		Hokkaido	Masaya Kato	2023-06-20	754	PV485022	Museum of Nature and Human Activities, Hyogo	MNHAH-B2523031
K108	Hydaticus vittatus (Fabricius, 1775)	オキナワスジゲンゴロウ		Okinawa	Masaya Kato	2020-03-22	551	PV485023	Museum of Nature and Human Activities, Hyogo	MNHAH-B2523032
K109	Hydaticus conspersus Régimbart, 1899	オオイチモンジシマゲンゴロウ		Kyoto	Masaya Kato	2023-11-11	964	PV485024	Museum of Nature and Human Activities, Hyogo	MNHAH-B2523033
K110	Hydaticus yambaruensis Karube, Kitano & Araya, 2023	ヤンバルオオイチモンジシマゲンゴロウ		Okinawa	Masaya Kato	2020-06-06	1386	PV485025	Museum of Nature and Human Activities, Hyogo	MNHAH-B2523034
K111	Hydaticus pacificus Aubé, 1838	リュウキュウオオイチモンジシマゲンゴロウ		Okinawa	Masaya Kato	2020-12-27	1452	PV485026	Museum of Nature and Human Activities, Hyogo	MNHAH-B2523035
K114	Cybister sugillatus Erichson, 1834	トビイロゲンゴロウ		Okinawa	Masaya Kato	2020-07-24	2379	PV485027	Museum of Nature and Human Activities, Hyogo	MNHAH-B2523036
K115	Cybister rugosus (MacLeay, 1833)	ヒメフチトリゲンゴロウ		Okinawa	Masaya Kato	2020-06-06	1764	PV485028	Museum of Nature and Human Activities, Hyogo	MNHAH-B2523037
K116	Dytiscus marginalis czerskii Zaitzev, 1953	エゾゲンゴロウモドキ		Aomori	Masaya Kato	2016-08-10	-	-	-	-
K117	Dytiscus dauricus Gebler, 1832	ゲンゴロウモドキ		Hokkaido	Masaya Kato	2023-06-22	1510	PV485029	Museum of Nature and Human Activities, Hyogo	MNHAH-B2523038
K118	Dineutus australis (Fabricius, 1775)	ツマキレオオミズスマシ		Okinawa	Masaya Kato	2021-11-21	2244	PV485030	Museum of Nature and Human Activities, Hyogo	MNHAH-B2523039
K119	Dineutus mellyi mellyi Régimbart, 1882	タイワンオオミズスマシ		Okinawa	Masaya Kato	2021-11-21	1216	PV485031	Museum of Nature and Human Activities, Hyogo	MNHAH-B2523040
K120	Dineutus mellyi insularis Régimbart, 1907	オキナワオオミズスマシ		Okinawa	Masaya Kato	2020-06-06	587	PV485032	Museum of Nature and Human Activities, Hyogo	MNHAH-B2523041
K121	Amphiops mater Sharp, 1873	タマガムシ		Okinawa	Masaya Kato	2020-03-22	4788	PV485033	Museum of Nature and Human Activities, Hyogo	MNHAH-B2523042
K122	Chaetarthria saundersi d’Orchymont, 1923	ヒメタマガムシ		Okinawa	Masaya Kato	2020-03-22	-	-	-	-
K123	Chaetarthria saundersi d’Orchymont, 1923	ヒメタマガムシ		Okinawa	Masaya Kato	2020-03-22	-	-	-	-
K124	Berosus pulchellus MacLeay, 1825	ホソゴマフガムシ		Okinawa	Masaya Kato	2020-12-29	-	-	-	-
K125	Regimbartia attenuata (Fabricius, 1801)	マメガムシ		Okinawa	Masaya Kato	2020-02-11	1712	PV485034	Museum of Nature and Human Activities, Hyogo	MNHAH-B2523043
K126	Laccobius nakanei Gentili, 1982	オキナワシジミガムシ		Okinawa	Masaya Kato	2020-07-23	-	-	-	-
K127	Laccobius yonaguniensis Matsui, 1993	ヨナグニシジミガムシ		Okinawa	Masaya Kato	2021-11-21	-	-	-	-
K128	Paracymus orientalis d'Orchymont, 1925	チビマルガムシ		Okinawa	Masaya Kato	2020-02-11	377	-	-	-
K130	Paracymus atomus d'Orchymont, 1925	ミナミチビマルガムシ		Okinawa	Masaya Kato	2020-12-27	113	PV485035	Museum of Nature and Human Activities, Hyogo	MNHAH-B2523044
K131	Paracymus atomus d'Orchymont, 1925	ミナミチビマルガムシ		Okinawa	Masaya Kato	2020-12-27	1907	PV485036	Museum of Nature and Human Activities, Hyogo	MNHAH-B2523045
K132	Pelthydrus okinawanus Nakane, 1982	オキナワマルチビガムシ		Okinawa	Masaya Kato	2020-06-06	-	-	-	-
K133	Pelthydrus okinawanus Nakane, 1982	オキナワマルチビガムシ		Okinawa	Masaya Kato	2020-06-06	-	-	-	-
K134	Hydrochara libera (Sharp, 1884)	エゾコガムシ		Hokkaido	Masaya Kato	2023-06-20	1599	PV485037	Museum of Nature and Human Activities, Hyogo	MNHAH-B2523046
K135	Hydrophilus bilineatus caschmirensis Kollar & Redtenbacher, 1844	コガタガムシ		Okinawa	Masaya Kato	2020-03-22	1390	PV485038	Museum of Nature and Human Activities, Hyogo	MNHAH-B2523047
K136	Sternolophus rufipes (Fabricius, 1792)	ヒメガムシ		Okinawa	Masaya Kato	2020-02-11	1470	PV485039	Museum of Nature and Human Activities, Hyogo	MNHAH-B2523048
K137	Sternolophus inconspicuus (Nietner, 1856)	ミナミヒメガムシ		Okinawa	Masaya Kato	2020-03-22	1758	PV485040	Museum of Nature and Human Activities, Hyogo	MNHAH-B2523049
K138	Anacaena okinawana Minoshima, Kamite & Fikáček, 2023	オキナワヒメマルガムシ		Okinawa	Masaya Kato	2021-06-27	1760	PV485041	Museum of Nature and Human Activities, Hyogo	MNHAH-B2523050
K140	Enochrus esuriens (Walker, 1858)	チビヒラタガムシ		Okinawa	Masaya Kato	2020-03-22	-	-	-	-
K141	Enochrus esuriens (Walker, 1858)	チビヒラタガムシ		Okinawa	Masaya Kato	2020-02-11	1719	PV485042	Museum of Nature and Human Activities, Hyogo	MNHAH-B2523051
K144	Enochrus simulans (Sharp, 1873)	キイロヒラタガムシ		Okinawa	Masaya Kato	2020-02-11	-	-	-	-
K145	Enochrus subsignatus (Harold, 1877)	マルヒラタガムシ		Okinawa	Masaya Kato	2020-11-21	-	-	-	-
K146	Chasmogenus abnormalis (Sharp, 1890)	コクロヒラタガムシ		Okinawa	Masaya Kato	2020-03-22	653	PV485043	Museum of Nature and Human Activities, Hyogo	MNHAH-B2523052
K147	Chasmogenus abnormalis (Sharp, 1890)	コクロヒラタガムシ		Okinawa	Masaya Kato	2020-02-11	4477	PV485044	Museum of Nature and Human Activities, Hyogo	MNHAH-B2523053
K148	Peltochares atropiceus (Régimbart, 1903)	クロヒラタガムシ		Okinawa	Masaya Kato	2020-06-06	-	-	-	-
K151	Helochares pallens (MacLeay, 1825)	ルイスヒラタガムシ		Okinawa	Masaya Kato	2020-02-11	-	-	-	-
K152	Helochares anchoralis Sharp, 1890	アカヒラタガムシ		Okinawa	Masaya Kato	2020-02-11	4123	PV485045	Museum of Nature and Human Activities, Hyogo	MNHAH-B2523054
K154	Helochares uenoi Matsui, 1995	ヨナグニスジヒラタガムシ		Okinawa	Masaya Kato	2021-11-20	1610	PV485046	Museum of Nature and Human Activities, Hyogo	MNHAH-B2523055
K155	Helochares uenoi Matsui, 1995	ヨナグニスジヒラタガムシ		Okinawa	Masaya Kato	2021-11-20	-	-	-	-
K156	Spercheus stangli Schwarz & Barber, 1917	コブオニガムシ		Okinawa	Masaya Kato	2021-12-27	1926	PV485047	Museum of Nature and Human Activities, Hyogo	MNHAH-B2523056
K158	Hydaticus rhantoides Sharp, 1882	ウスイロシマゲンゴロウ		Okinawa	Masaya Kato	2020-02-11	1414	PV485048	Museum of Nature and Human Activities, Hyogo	MNHAH-B2523057
K167	Limnebius nakanei okinawensis Jäch & Matsui, 1994	オキナワミジンダルマガムシ		Okinawa	Masaya Kato	2023-11-17	1332	PV485049	Museum of Nature and Human Activities, Hyogo	MNHAH-B2523063
K168	Limnebius nakanei okinawensis Jäch & Matsui, 1994	オキナワミジンダルマガムシ		Okinawa	Masaya Kato	2023-11-17	1710	PV485050	Museum of Nature and Human Activities, Hyogo	MNHAH-B2523064
K169	Agraphydrus coomani (d'Orchymont, 1927)	リュウキュウツヤヒラタガムシ		Okinawa	Masaya Kato	2023-11-17	-	-	-	-
K170	Agraphydrus coomani (d'Orchymont, 1927)	リュウキュウツヤヒラタガムシ		Okinawa	Masaya Kato	2023-11-17	-	-	-	-
K171	Enochrus satomii Nakane & Matsui, 1986	サトミヒラタガムシ		Okinawa	Masaya Kato	2022-10-30	-	-	-	-
K173	Laccobius nakanei Gentili, 1982	オキナワシジミガムシ		Okinawa	Masaya Kato	2023-11-17	-	-	-	-
K174	Haliplus basinotatus Zimmermann, 1924	クロホシコガシラミズムシ		Hokkaido	Masaya Kato	2023-11-19	-	-	-	-
K175	Elmomorphus amamiensis Nomura, 1959	リュウキュウムナビロツヤドロムシ		Okinawa	Masaya Kato	2023-11-18	-	-	-	-
K176	Elmomorphus amamiensis Nomura, 1959	リュウキュウムナビロツヤドロムシ		Okinawa	Masaya Kato	2023-11-18	-	-	-	-
K177	Stenelmis hayashii M.Satô, 1999	リュウキュウアシナガミゾドロムシ		Okinawa	Masaya Kato	2023-11-17	-	-	-	-
K178	Zaitzevia elongata Nomura, 1962	ナガツヤドロムシ		Okinawa	Masaya Kato	2023-11-17	148	PV485051	Museum of Nature and Human Activities, Hyogo	MNHAH-B2523065
K179	Zaitzevia elongata Nomura, 1962	ナガツヤドロムシ		Okinawa	Masaya Kato	2023-11-17	137	PV485052	Museum of Nature and Human Activities, Hyogo	MNHAH-B2523066
K180	Stenelmis hisamatsui M.Satô, 1960	アカハラアシナガミゾドロムシ		Kagoshima	Masaya Kato	2023-04-08	-	-	Museum of Nature and Human Activities, Hyogo	MNHAH-B2523067
K181	Urumaelmis uenoi uenoi (Nomura, 1961)	ウエノツヤドロムシ		Kagoshima	Masaya Kato	2023-04-08	-	-	-	-
K182	Hydrovatus yagii Kitayama, Mori & Matsui, 1993	ヤギマルケシゲンゴロウ		Okinawa	Masaya Kato	2021-12-27	-	-	-	-
K183	Neohydrocoptus sp.	ムモンチビコツブゲンゴロウ		Wakayama	Masaya Kato	2022-09-25	583	PV485053	Museum of Nature and Human Activities, Hyogo	MNHAH-B2523068
K184	Copelatus zimmermanni Gschwendtner, 1934	チンメルマンセスジゲンゴロウ		Kagoshima	Masaya Kato	2023-05-22	43	PV485054	Museum of Nature and Human Activities, Hyogo	MNHAH-B2523069
K186	Hydrovatus pumilus Sharp, 1882	チビマルケシゲンゴロウ		Okinawa	Masaya Kato	2021-12-26	1594	PV485055	Museum of Nature and Human Activities, Hyogo	MNHAH-B2523070
K187	Hydrovatus acuminatus Motschulsky, 1860	コマルケシゲンゴロウ		Okinawa	Masaya Kato	2020-03-22	-	-	-	-
K191	Hydrovatus pumilus Sharp, 1882	チビマルケシゲンゴロウ		Okinawa	Masaya Kato	2020-03-22	40	PV485056	Museum of Nature and Human Activities, Hyogo	MNHAH-B2523071
K192	Hydrovatus remotus Biström & Watanabe, 2017	チュウガタマルケシゲンゴロウ		Okinawa	Masaya Kato	2020-03-22	-	-	-	-
K193	Hydrovatus remotus Biström & Watanabe, 2017	チュウガタマルケシゲンゴロウ		Okinawa	Masaya Kato	2020-03-22	-	-	-	-
K194	Hydrovatus acuminatus Motschulsky, 1860	コマルケシゲンゴロウ		Okinawa	Masaya Kato	2020-02-11	-	-	-	-
K195	Hydrovatus stridulus Biström, 1997	サメハダマルケシゲンゴロウ		Okinawa	Masaya Kato	2021-12-27	-	-	-	-
K196	Hydrovatus stridulus Biström, 1997	サメハダマルケシゲンゴロウ		Okinawa	Masaya Kato	2020-02-11	-	-	-	-
W019	Peltodytes intermedius (Sharp, 1873)	コガシラミズムシ		Ishikawa	Kohei Watanabe	2022-09-17	302	PV485057	Ishikawa Insect Museum	IIMH-DNA-00019
W020	Haliplus ovalis Sharp, 1884	ヒメコガシラミズムシ		Ishikawa	Kohei Watanabe	2020-06-21	1059	PV485058	Ishikawa Insect Museum	IIMH-DNA-00020
W021	Noterus japonicus Sharp, 1873	コツブゲンゴロウ		Ishikawa	Kohei Watanabe	2022-09-17	1278	PV485059	Ishikawa Insect Museum	IIMH-DNA-00021
W022	Canthydrus politus (Sharp, 1873)	ムツボシツヤコツブゲンゴロウ		Kagoshima	Masaya Kato	2023-05-21	1552	PV485060	Ishikawa Insect Museum	IIMH-DNA-00022
W023	Canthydrus politus (Sharp, 1873)	ムツボシツヤコツブゲンゴロウ		Kagoshima	Masaya Kato	2023-05-21	1083	PV485061	Ishikawa Insect Museum	IIMH-DNA-00023
W024	Allopachria flavomaculata (Kamiya, 1938)	キボシケシゲンゴロウ		Ishikawa	Kohei Watanabe	2020-04-04	-	-	Ishikawa Insect Museum	IIMH-DNA-00024
W025	Hyphydrus laeviventris laeviventris Sharp, 1882	ヒメケシゲンゴロウ		Ishikawa	Kohei Watanabe	2022-09-17	1895	PV485062	Ishikawa Insect Museum	IIMH-DNA-00025
W026	Hydrovatus seminarius Motschulsky, 1860	アマミマルケシゲンゴロウ		Wakayama	Masaya Kato	2023-10-01	1956	PV485063	Ishikawa Insect Museum	IIMH-DNA-00026
W027	Hydrovatus seminarius Motschulsky, 1860	アマミマルケシゲンゴロウ		Wakayama	Masaya Kato	2023-10-01	1536	PV485064	Ishikawa Insect Museum	IIMH-DNA-00027
W029	Leiodytes frontalis (Sharp, 1884)	マルチビゲンゴロウ		Ishikawa	Kohei Watanabe	2023-10-04	-	-	Ishikawa Insect Museum	IIMH-DNA-00028
W030	Hydroporus uenoi Nakane, 1963	ナガケシゲンゴロウ		Ishikawa	Kohei Watanabe	2019-10-10	1313	PV485065	Ishikawa Insect Museum	IIMH-DNA-00029
W031	Nebrioporus nipponicus (Takizawa, 1933)	ヒメシマチビゲンゴロウ		Ishikawa	Kohei Watanabe	2020-04-25	853	PV485066	Ishikawa Insect Museum	IIMH-DNA-00030
W032	Neonectes natrix (Sharp, 1884)	ゴマダラチビゲンゴロウ		Ishikawa	Kohei Watanabe	2020-04-25	931	PV485067	Ishikawa Insect Museum	IIMH-DNA-00031
W033	Laccophilus difficilis Sharp, 1873	ツブゲンゴロウ		Ishikawa	Kohei Watanabe	2020-06-21	-	-	Ishikawa Insect Museum	IIMH-DNA-00032
W036	Laccophilus yoshitomii Watanabe & Kamite, 2018	ニセコウベツブゲンゴロウ		Ishikawa	Kohei Watanabe	2019-10-10	599	PV485068	Ishikawa Insect Museum	IIMH-DNA-00033
W039	Japanolaccophilus niponensis (Kamiya, 1939)	キボシツブゲンゴロウ		Ishikawa	Kohei Watanabe	2020-04-04	-	-	Ishikawa Insect Museum	IIMH-DNA-00034
W040	Copelatus weymarni Balfour-Browne, 1947	ホソセスジゲンゴロウ		Ishikawa	Kohei Watanabe	2020-04-19	-	-	Ishikawa Insect Museum	IIMH-DNA-00035
W042	Copelatus takakurai M.Satô, 1985	ヒコサンセスジゲンゴロウ		Wakayama	Masaya Kato	2022-12-29	1510	PV485069	Ishikawa Insect Museum	IIMH-DNA-00036
W044	Platambus pictipennis (Sharp, 1873)	モンキマメゲンゴロウ		Nagasaki	Yoshiaki Sakai	2022-10-12	1320	PV485070	Ishikawa Insect Museum	IIMH-DNA-00037
W045	Platambus stygius (Régimbart, 1899)	クロマメゲンゴロウ		Ishikawa	Kohei Watanabe	2023-08-06	1570	PV485071	Ishikawa Insect Museum	IIMH-DNA-00038
W046	Platambus optatus (Sharp, 1884)	ホソクロマメゲンゴロウ		Ishikawa	Kohei Watanabe	2020-04-04	1131	PV485072	Ishikawa Insect Museum	IIMH-DNA-00039
W047	Agabus conspicuus Sharp, 1873	クロズマメゲンゴロウ		Ishikawa	Kohei Watanabe	2023-03-04	1054	PV485073	Ishikawa Insect Museum	IIMH-DNA-00040
W048	Agabus browni Kamiya, 1934	チャイロマメゲンゴロウ		Ehime	Leo Takechi	2023-04-11	345	PV485074	Ishikawa Insect Museum	IIMH-DNA-00041
W049	Ilybius apicalis Sharp, 1873	キベリクロヒメゲンゴロウ		Ishikawa	Kohei Watanabe	2020-06-21	1973	PV485075	Ishikawa Insect Museum	IIMH-DNA-00042
W052	Rhantus erraticus Sharp, 1884	オオヒメゲンゴロウ		Ishikawa	Kohei Watanabe	2023-10-14	1576	PV485076	Ishikawa Insect Museum	IIMH-DNA-00043
W054	Cybister brevis Aubé, 1838	クロゲンゴロウ		Ishikawa	Kohei Watanabe	2023-03-04	1910	PV485077	Ishikawa Insect Museum	IIMH-DNA-00044
W055	Cybister tripunctatus lateralis (Fabricius, 1798)	コガタノゲンゴロウ		Ishikawa	Kohei Watanabe	2023-06-24	1791	PV485078	Ishikawa Insect Museum	IIMH-DNA-00045
W056	Cybister lewisianus Sharp, 1873	マルコガタノゲンゴロウ		Ishikawa	Kohei Watanabe	2017-06-27	1752	PV485079	Ishikawa Insect Museum	IIMH-DNA-00046
W057	Cybister chinensis Motschulsky, 1854	ゲンゴロウ		Ishikawa	Kohei Watanabe	2023-03-04	493	PV485080	Ishikawa Insect Museum	IIMH-DNA-00047
W058	Dineutus mellyi mellyi Régimbart, 1882	タイワンオオミズスマシ		Okinawa	Kohei Watanabe	2019-06-13	1517	PV485081	Ishikawa Insect Museum	IIMH-DNA-00048
W060	Satonius kurosawai (M.Satô, 1982)	クロサワツブミズムシ		Ishikawa	Kohei Watanabe	2020-04-04	959	PV485082	Ishikawa Insect Museum	IIMH-DNA-00049
W062	Ochthebius hasegawai Nakane & Matsui, 1986	ハセガワダルマガムシ		Ishikawa	Kohei Watanabe	2020-05-01	455	PV485083	Ishikawa Insect Museum	IIMH-DNA-00050
W064	Ochthebius nakanei Matsui, 1986	ナカネダルマガムシ		Ishikawa	Kohei Watanabe	2020-04-04	1222	PV485084	Ishikawa Insect Museum	IIMH-DNA-00051
W065	Laccobius fragilis Nakane, 1966	ヒメシジミガムシ		Ishikawa	Kohei Watanabe	2020-04-25	-	-	Ishikawa Insect Museum	IIMH-DNA-00052
W066	Laccobius oscillans Sharp, 1884	コモンシジミガムシ		Ishikawa	Kohei Watanabe	2020-04-25	1840	PV485085	Ishikawa Insect Museum	IIMH-DNA-00053
W067	Hydrochara affinis (Sharp, 1873)	コガムシ		Ishikawa	Kohei Watanabe	2022-05-14	1709	PV485086	Ishikawa Insect Museum	IIMH-DNA-00054
W068	Hydrophilus acuminatus Motschulsky, 1854	ガムシ		Ishikawa	Kohei Watanabe	2022-09-17	120	PV485087	Ishikawa Insect Museum	IIMH-DNA-00055
W069	Sternolophus rufipes (Fabricius, 1792)	ヒメガムシ		Ishikawa	Kohei Watanabe	2020-04-25	1869	PV485088	Ishikawa Insect Museum	IIMH-DNA-00056
W070	Hydrocassis lacustris (Sharp, 1884)	マルガムシ		Ishikawa	Kohei Watanabe	2020-04-04	1920	PV485089	Ishikawa Insect Museum	IIMH-DNA-00057
W073	Helochares nipponicus Hebauer, 1995	スジヒラタガムシ		Ishikawa	Kohei Watanabe	2023-10-04	-	-	Ishikawa Insect Museum	IIMH-DNA-00058
W074	Helochares nipponicus Hebauer, 1995	スジヒラタガムシ		Ishikawa	Kohei Watanabe	2023-10-04	-	-	Ishikawa Insect Museum	IIMH-DNA-00059
W075	Elmomorphus brevicornis Sharp, 1888	ムナビロツヤドロムシ		Ishikawa	Kohei Watanabe	2020-04-04	-	-	Ishikawa Insect Museum	IIMH-DNA-00060
W077	Heterlimnius nitidus (Nomura, 1958)	ツヤヒメドロムシ		Ishikawa	Kohei Watanabe	2022-11-27	-	-	Ishikawa Insect Museum	IIMH-DNA-00061
W078	Heterlimnius nitidus (Nomura, 1958)	ツヤヒメドロムシ		Ishikawa	Kohei Watanabe	2022-11-27	-	-	Ishikawa Insect Museum	IIMH-DNA-00062
W079	Paramacronychus granulatus Nomura, 1958	ツブスジドロムシ		Ishikawa	Kohei Watanabe	2020-04-04	-	-	Ishikawa Insect Museum	IIMH-DNA-00063
W080	Paramacronychus granulatus Nomura, 1958	ツブスジドロムシ		Ishikawa	Kohei Watanabe	2020-04-04	-	-	Ishikawa Insect Museum	IIMH-DNA-00064
W081	Zaitzeviaria ovata (Nomura, 1959)	マルヒメツヤドロムシ		Ishikawa	Kohei Watanabe	2020-04-04	1113	PV485090	Ishikawa Insect Museum	IIMH-DNA-00065
HK001	Laccotrephes japonensis Scott, 1874	タイコウチ		Fukushima	Kei Hirasawa	2023-10-27	214	PV484797	Aquamarine Inawashiro Kingfishers Aquarium	KSM 1-04-02-02-0001
HK002	Laccotrephes japonensis Scott, 1874	タイコウチ		Fukushima	Kei Hirasawa	2023-10-27	1537	PV484798	Aquamarine Inawashiro Kingfishers Aquarium	KSM 1-04-02-02-0002
HK003	Ranatra chinensis Mayr, 1865	ミズカマキリ		Fukushima	Kei Hirasawa	2023-10-27	1867	PV484799	Aquamarine Inawashiro Kingfishers Aquarium	KSM 1-04-02-02-0003
HK005	Ranatra unicolor Scott, 1874	ヒメミズカマキリ		Fukushima	Kei Hirasawa	2021-04-04	1210	PV484800	Aquamarine Inawashiro Kingfishers Aquarium	KSM 1-04-02-02-0004
HK007	Appasus major (Esaki, 1934)	オオコオイムシ		Fukushima	Kei Hirasawa	2023-10-27	1362	PV484801	Aquamarine Inawashiro Kingfishers Aquarium	KSM 1-04-02-02-0005
HK009	Micronecta kiritshenkoi Wróblewski, 1963	ヘラコチビミズムシ		Fukushima	Kei Hirasawa	2022-08-31	6104	PV484802	Aquamarine Inawashiro Kingfishers Aquarium	KSM 1-04-02-02-0006
HK010	Micronecta kiritshenkoi Wróblewski, 1963	ヘラコチビミズムシ		Fukushima	Kei Hirasawa	2022-08-31	4249	PV484803	Aquamarine Inawashiro Kingfishers Aquarium	KSM 1-04-02-02-0007
HK011	Xenocorixa vittipennis (Horváth, 1879)	ミヤケミズムシ		Miyagi	Shigeyuki Yoshii	2022-05-15	935	PV484804	Aquamarine Inawashiro Kingfishers Aquarium	KSM 1-04-02-02-0008
HK012	Xenocorixa vittipennis (Horváth, 1879)	ミヤケミズムシ		Miyagi	Shigeyuki Yoshii	2022-05-15	1766	PV484805	Aquamarine Inawashiro Kingfishers Aquarium	KSM 1-04-02-02-0009
HK013	Sigara matsumurai Jaczewski, 1968	ヒメコミズムシ		Fukushima	Kei Hirasawa	2020-04-22	3776	PV484806	Aquamarine Inawashiro Kingfishers Aquarium	KSM 1-04-02-02-0010
HK014	Sigara matsumurai Jaczewski, 1968	ヒメコミズムシ		Fukushima	Kei Hirasawa	2020-04-22	3815	PV484807	Aquamarine Inawashiro Kingfishers Aquarium	KSM 1-04-02-02-0011
HK015	Sigara nigroventralis (Matsumura, 1905)	ハラグロコミズムシ		Fukushima	Kei Hirasawa	2022-08-31	6208	PV484808	Aquamarine Inawashiro Kingfishers Aquarium	KSM 1-04-02-02-0012
HK016	Sigara nigroventralis (Matsumura, 1905)	ハラグロコミズムシ		Fukushima	Kei Hirasawa	2022-08-31	4648	PV484809	Aquamarine Inawashiro Kingfishers Aquarium	KSM 1-04-02-02-0013
HK017	Ilyocoris cimicoides exclamationis (Scott, 1874)	コバンムシ		Miyagi	Kei Hirasawa	2020-10-28	-	-	Aquamarine Inawashiro Kingfishers Aquarium	KSM 1-04-02-02-0014
HK018	Ilyocoris cimicoides exclamationis (Scott, 1874)	コバンムシ		Miyagi	Kei Hirasawa	2020-10-28	2501	PV484810	Aquamarine Inawashiro Kingfishers Aquarium	KSM 1-04-02-02-0015
HK019	Enithares sinica (Stål, 1854)	タイワンマツモムシ		Okinawa	Shintaro Yasui	2021-10-19	1332	PV484811	Aquamarine Inawashiro Kingfishers Aquarium	KSM 1-04-02-02-0016
HK020	Enithares sinica (Stål, 1854)	タイワンマツモムシ		Okinawa	Shintaro Yasui	2021-10-19	-	-	Aquamarine Inawashiro Kingfishers Aquarium	KSM 1-04-02-02-0017
HK022	Notonecta triguttata Motschulsky, 1861	マツモムシ		Fukushima	Kei Hirasawa	2023-10-27	4989	PV484812	Aquamarine Inawashiro Kingfishers Aquarium	KSM 1-04-02-02-0018
HK023	Anisops ogasawarensis Matsumura, 1915	コマツモムシ		Fukushima	Kei Hirasawa	2020-11-07	5709	PV484813	Aquamarine Inawashiro Kingfishers Aquarium	KSM 1-04-02-02-0019
HK024	Anisops ogasawarensis Matsumura, 1915	コマツモムシ		Fukushima	Kei Hirasawa	2020-11-07	5364	PV484814	Aquamarine Inawashiro Kingfishers Aquarium	KSM 1-04-02-02-0020
HK025	Mesovelia egorovi Kanyukova, 1981	キタミズカメムシ		Fukushima	Kei Hirasawa	2021-09-12	-	-	Aquamarine Inawashiro Kingfishers Aquarium	KSM 1-04-02-02-0021
HK026	Mesovelia egorovi Kanyukova, 1981	キタミズカメムシ		Fukushima	Kei Hirasawa	2021-09-12	-	-	Aquamarine Inawashiro Kingfishers Aquarium	KSM 1-04-02-02-0022
HK027	Hydrometra albolineata (Scott, 1874)	イトアメンボ		Yamanashi	Kazutaka Togashi	2021-11-13	5427	PV484815	Aquamarine Inawashiro Kingfishers Aquarium	KSM 1-04-02-02-0023
HK028	Hydrometra albolineata (Scott, 1874)	イトアメンボ		Yamanashi	Kazutaka Togashi	2021-11-13	5544	PV484816	Aquamarine Inawashiro Kingfishers Aquarium	KSM 1-04-02-02-0024
HK029	Pseudovelia esakii Miyamoto, 1959	エサキナガレカタビロアメンボ		Fukushima	Kei Hirasawa	2021-09-30	6817	PV484817	Aquamarine Inawashiro Kingfishers Aquarium	KSM 1-04-02-02-0025
HK030	Pseudovelia esakii Miyamoto, 1959	エサキナガレカタビロアメンボ		Fukushima	Kei Hirasawa	2021-09-30	6227	PV484818	Aquamarine Inawashiro Kingfishers Aquarium	KSM 1-04-02-02-0026
HK032	Pseudovelia takarai Miyamoto, 1964	タカラナガレカタビロアメンボ		Okinawa	Toshimasa Mitamura	2021-07-02	6422	PV484819	Aquamarine Inawashiro Kingfishers Aquarium	KSM 1-04-02-02-0027
HK033	Microvelia reticulata (Burmeister, 1835)	マダラケシカタビロアメンボ		Fukushima	Kei Hirasawa	2023-10-27	6826	PV484820	Aquamarine Inawashiro Kingfishers Aquarium	KSM 1-04-02-02-0028
HK034	Microvelia reticulata (Burmeister, 1835)	マダラケシカタビロアメンボ		Fukushima	Kei Hirasawa	2023-10-27	7093	PV484821	Aquamarine Inawashiro Kingfishers Aquarium	KSM 1-04-02-02-0029
HK035	Microvelia douglasi Scott, 1874	ケシカタビロアメンボ		Fukushima	Kei Hirasawa	2020-11-07	2316	PV484822	Aquamarine Inawashiro Kingfishers Aquarium	KSM 1-04-02-02-0030
HK036	Microvelia douglasi Scott, 1874	ケシカタビロアメンボ		Fukushima	Kei Hirasawa	2020-11-07	2731	PV484823	Aquamarine Inawashiro Kingfishers Aquarium	KSM 1-04-02-02-0031
HK038	Microvelia uenoi Miyamoto, 1964	ウエノケシカタビロアメンボ		Okinawa	Toshimasa Mitamura	2021-07-02	1952	PV484824	Aquamarine Inawashiro Kingfishers Aquarium	KSM 1-04-02-02-0032
HK039	Microvelia iriomotensis Miyamoto, 1964	イリオモテケシカタビロアメンボ		Okinawa	Toshimasa Mitamura	2021-07-02	2554	PV484825	Aquamarine Inawashiro Kingfishers Aquarium	KSM 1-04-02-02-0033
HK040	Microvelia iriomotensis Miyamoto, 1964	イリオモテケシカタビロアメンボ		Okinawa	Toshimasa Mitamura	2021-07-02	2376	PV484826	Aquamarine Inawashiro Kingfishers Aquarium	KSM 1-04-02-02-0034
HK041	Limnoporus genitalis (Miyamoto, 1958)	セアカアメンボ		Hokkaido	Shintaro Yasui	2021-08-24	2050	PV484827	Aquamarine Inawashiro Kingfishers Aquarium	KSM 1-04-02-02-0035
HK042	Limnoporus genitalis (Miyamoto, 1958)	セアカアメンボ		Hokkaido	Shintaro Yasui	2021-08-24	1879	PV484828	Aquamarine Inawashiro Kingfishers Aquarium	KSM 1-04-02-02-0036
HK043	Gerris lacustris (Linnaeus, 1758)	キタヒメアメンボ		Iwate	Kei Hirasawa	2022-08-22	1796	PV484829	Aquamarine Inawashiro Kingfishers Aquarium	KSM 1-04-02-02-0037
HK044	Gerris lacustris (Linnaeus, 1758)	キタヒメアメンボ		Iwate	Kei Hirasawa	2022-08-22	2186	PV484830	Aquamarine Inawashiro Kingfishers Aquarium	KSM 1-04-02-02-0038
HK045	Gerris nepalensis Distant, 1910	ハネナシアメンボ		Fukushima	Kei Hirasawa	2020-04-26	2684	PV484831	Aquamarine Inawashiro Kingfishers Aquarium	KSM 1-04-02-02-0039
HK046	Gerris nepalensis Distant, 1910	ハネナシアメンボ		Fukushima	Kei Hirasawa	2020-04-26	1988	PV484832	Aquamarine Inawashiro Kingfishers Aquarium	KSM 1-04-02-02-0040
HK047	Rhagadotarsus kraepelini Breddin, 1905	トガリアメンボ		Fukushima	Kei Hirasawa	2020-11-06	424	PV484833	Aquamarine Inawashiro Kingfishers Aquarium	KSM 1-04-02-02-0041
HK048	Rhagadotarsus kraepelini Breddin, 1905	トガリアメンボ		Fukushima	Kei Hirasawa	2020-11-06	2755	PV484834	Aquamarine Inawashiro Kingfishers Aquarium	KSM 1-04-02-02-0042
HK049	Metrocoris histrio (White, 1883)	シマアメンボ		Fukushima	Kei Hirasawa	2023-10-27	2433	PV484835	Aquamarine Inawashiro Kingfishers Aquarium	KSM 1-04-02-02-0043
HK050	Metrocoris histrio (White, 1883)	シマアメンボ		Fukushima	Kei Hirasawa	2023-10-27	2556	PV484836	Aquamarine Inawashiro Kingfishers Aquarium	KSM 1-04-02-02-0044
HK167	Arctocorisa kurilensis Jansson, 1979	チシマミズムシ		Iwate	Kei Hirasawa	2020-08-22	1705	PV484837	Aquamarine Inawashiro Kingfishers Aquarium	KSM1-04-02-02-0045
HK168	Arctocorisa kurilensis Jansson, 1979	チシマミズムシ		Iwate	Kei Hirasawa	2020-08-22	873	PV484838	Aquamarine Inawashiro Kingfishers Aquarium	KSM1-04-02-02-0046
K001	Micronecta hungerfordi Chen, 1960	フタイロコチビミズムシ		Okinawa	Masaya Kato	2020-03-23	853	PV484839	Museum of Nature and Human Activities, Hyogo	MNHAH-B2522982
K002	Agraptocorixa hyalinipennis (Fabricius, 1803)	ツヤミズムシ		Okinawa	Masaya Kato	2022-07-18	1266	PV484840	Museum of Nature and Human Activities, Hyogo	MNHAH-B2522983
K003	Rhagovelia esakii Lundblad, 1937	アシブトカタビロアメンボ		Okinawa	Masaya Kato	2021-12-27	1960	PV484841	Museum of Nature and Human Activities, Hyogo	MNHAH-B2522984
K004	Rhagovelia esakii Lundblad, 1937	アシブトカタビロアメンボ		Okinawa	Masaya Kato	2021-12-27	1472	PV484842	Museum of Nature and Human Activities, Hyogo	MNHAH-B2522985
K005	Thirumalaia kaara Matsushima, 2022	ヒゲナガカタビロアメンボ		Okinawa	Masaya Kato	2023-02-19	1777	PV484843	Museum of Nature and Human Activities, Hyogo	MNHAH-B2522986
K006	Pseudovelia lasiomma Watanabe & Hayashi, 2023	ビワコナガレカタビロアメンボ		Shiga	Masaya Kato	2023-10-30	67	PV484844	Museum of Nature and Human Activities, Hyogo	MNHAH-B2522987
K007	Pseudovelia lasiomma Watanabe & Hayashi, 2023	ビワコナガレカタビロアメンボ		Shiga	Masaya Kato	2023-10-30	145	PV484845	Museum of Nature and Human Activities, Hyogo	MNHAH-B2522988
K008	Pseudovelia takarai Miyamoto, 1964	タカラナガレカタビロアメンボ		Okinawa	Masaya Kato	2020-03-21	1352	PV484846	Museum of Nature and Human Activities, Hyogo	MNHAH-B2522989
K009	Pseudovelia hirashimai Miyamoto, 1964	ヒラシマナガレカタビロアメンボ		Okinawa	Masaya Kato	2021-12-27	1314	PV484847	Museum of Nature and Human Activities, Hyogo	MNHAH-B2522990
K010	Microvelia leveillei (Lethierry, 1877)	ウスイロケシカタビロアメンボ		Okinawa	Masaya Kato	2020-07-24	25	PV484848	Museum of Nature and Human Activities, Hyogo	MNHAH-B2522991
K011	Microvelia uenoi Miyamoto, 1964	ウエノケシカタビロアメンボ		Okinawa	Masaya Kato	2021-12-25	1556	PV484849	Museum of Nature and Human Activities, Hyogo	MNHAH-B2522992
K014	Limnogonus nitidus (Mayr, 1865)	ツヤセスジアメンボ		Okinawa	Masaya Kato	2022/10/30 (WF1)	408	PV484850	Museum of Nature and Human Activities, Hyogo	MNHAH-B2522993
K015	Limnogonus hungerfordi Andersen, 1975	ホソミセスジアメンボ		Okinawa	Masaya Kato	2021-12-26	1627	PV484851	Museum of Nature and Human Activities, Hyogo	MNHAH-B2522994
K038	Metrocoris esakii Chen & Nieser, 1993	タイワンシマアメンボ		Okinawa	Masaya Kato	2020-06-06	1935	PV484852	Museum of Nature and Human Activities, Hyogo	MNHAH-B2523005
K039	Ranatra incisa Chen, Nieser & Ho, 2004	マダラアシミズカマキリ		Okinawa	Masaya Kato	2020-12-27	-	-	-	-
K040	Laccotrephes maculatus (Fabricius, 1775)	エサキタイコウチ		Okinawa	Masaya Kato	2021-11-20	1443	PV484853	Museum of Nature and Human Activities, Hyogo	MNHAH-B2523006
K041	Cymatia apparens (Distant, 1911)	ミゾナシミズムシ		Shizuoka	Masaya Kato	2023-05-15	-	-	-	-
K042	Nerthra macrothorax (Montrouzier, 1855)	アシブトメミズムシ		Okinawa	Masaya Kato	2023-02-11	285	PV484854	Museum of Nature and Human Activities, Hyogo	MNHAH-B2523007
K043	Nerthra macrothorax (Montrouzier, 1855)	アシブトメミズムシ		Okinawa	Masaya Kato	2023-01-29	6	PV484855	Museum of Nature and Human Activities, Hyogo	MNHAH-B2523008
K044	Notonecta triguttata Motschulsky, 1861	マツモムシ		Hokkaido	Masaya Kato	2023-06-21	1217	PV484856	Museum of Nature and Human Activities, Hyogo	MNHAH-B2523009
K046	Mesovelia horvathi Miyamoto, 1964	マダラミズカメムシ		Kyoto	Masaya Kato	2023-11-11	1348	PV484857	Museum of Nature and Human Activities, Hyogo	MNHAH-B2523010
K047	Mesovelia horvathi Miyamoto, 1964	マダラミズカメムシ		Kyoto	Masaya Kato	2023-11-11	1079	PV484858	Museum of Nature and Human Activities, Hyogo	MNHAH-B2523011
K048	Hydrometra annamana Hungerford & Evans, 1934	コブイトアメンボ		Okinawa	Masaya Kato	2021-07-17	3381	PV484859	Museum of Nature and Human Activities, Hyogo	MNHAH-B2523012
K049	Hydrometra annamana Hungerford & Evans, 1934	コブイトアメンボ		Okinawa	Masaya Kato	2021-07-17	1990	PV484860	Museum of Nature and Human Activities, Hyogo	MNHAH-B2523013
K050	Hydrometra okinawana Drake, 1951	オキナワイトアメンボ		Kagoshima	Masaya Kato	2023-04-08	2816	PV484861	Museum of Nature and Human Activities, Hyogo	MNHAH-B2523014
K051	Limnometra femorata Mayr, 1865	トゲアシアメンボ		Okinawa	Masaya Kato	2021-11-21	212	PV484862	Museum of Nature and Human Activities, Hyogo	MNHAH-B2523015
K052	Limnogonus nitidus (Mayr, 1865)	ツヤセスジアメンボ		Okinawa	Masaya Kato	2023-04-03	2969	PV484863	Museum of Nature and Human Activities, Hyogo	MNHAH-B2523016
K053	Limnogonus hungerfordi Andersen, 1975	ホソミセスジアメンボ		Okinawa	Masaya Kato	2021-12-26	437	PV484864	Museum of Nature and Human Activities, Hyogo	MNHAH-B2523017
K054	Neogerris parvulus (Stål, 1860)	ヒメセスジアメンボ		Okinawa	Masaya Kato	2020-06-06	-	-	-	-
K055	Neogerris parvulus (Stål, 1860)	ヒメセスジアメンボ		Okinawa	Masaya Kato	2020-06-06	-	-	-	-
K056	Limnoporus esakii (Miyamoto, 1958)	エサキアメンボ		Shizuoka	Masaya Kato	2023-05-15	1480	PV484865	Museum of Nature and Human Activities, Hyogo	MNHAH-B2523018
K057	Aquarius paludum amamiensis (Miyamoto, 1958)	アマミアメンボ		Kagoshima	Masaya Kato	2023-04-08	3392	PV484866	Museum of Nature and Human Activities, Hyogo	MNHAH-B2523019
K058	Asclepios apicalis (Esaki, 1924)	シオアメンボ		Okinawa	Masaya Kato	2022-07-30	344	PV484867	Museum of Nature and Human Activities, Hyogo	MNHAH-B2523020
K059	Halobates japonicus Esaki, 1924	ウミアメンボ		Okinawa	Masaya Kato	2022-07-30	-	-	-	-
K060	Hermatobates schuhi Polhemus & Polhemus, 2012	サンゴアメンボ		Okinawa	Masaya Kato	2022-09-10	65	PV484868	Museum of Nature and Human Activities, Hyogo	MNHAH-B2523021
K159	Limnogonus fossarum fossarum (Fabricius, 1775)	セスジアメンボ		Okinawa	Masaya Kato	2023-11-17	4360	PV484869	Museum of Nature and Human Activities, Hyogo	MNHAH-B2523058
K160	Pseudovelia tsutsuii Esaki & Miyamoto, 1955	ツツイナガレカタビロアメンボ		Okinawa	Masaya Kato	2023-11-16	2950	PV484870	Museum of Nature and Human Activities, Hyogo	MNHAH-B2523059
K161	Pseudovelia tsutsuii Esaki & Miyamoto, 1955	ツツイナガレカタビロアメンボ		Okinawa	Masaya Kato	2023-11-16	2062	PV484871	Museum of Nature and Human Activities, Hyogo	MNHAH-B2523060
K164	Sigara maikoensis (Matsumura, 1915)	アサヒナコミズムシ		Ishikawa	Watanabe Kohei	2023-10-13	1458	PV484872	Museum of Nature and Human Activities, Hyogo	MNHAH-B2523061
K165	Micronecta sedula Horváth, 1905	チビミズムシ		Ishikawa	Watanabe Kohei	2023-10-13	-	-	-	-
K166	Paraplea liturata (Fieber, 1844)	ホシマルミズムシ		Okinawa	Masaya Kato	2023-11-17	63	PV484873	Museum of Nature and Human Activities, Hyogo	MNHAH-B2523062
W001	Ranatra unicolor Scott, 1874	ヒメミズカマキリ		Ishikawa	Kohei Watanabe	2022-09-17	1355	PV484874	Ishikawa Insect Museum	IIMH-DNA-00001
W002	Ranatra chinensis Mayr, 1865	ミズカマキリ		Ishikawa	Kohei Watanabe	2022-09-17	1499	PV484875	Ishikawa Insect Museum	IIMH-DNA-00002
W003	Appasus major (Esaki, 1934)	オオコオイムシ		Ishikawa	Kohei Watanabe	2021-03-18	1625	PV484876	Ishikawa Insect Museum	IIMH-DNA-00003
W004	Hesperocorixa distanti hokkensis (Matsumura, 1905)	ホッケミズムシ		Ishikawa	Kohei Watanabe	2022-11-27	1635	PV484877	Ishikawa Insect Museum	IIMH-DNA-00004
W005	Aphelocheirus vittatus Matsumura, 1905	ナベブタムシ		Ishikawa	Kohei Watanabe	2020-03-19	692	PV484878	Ishikawa Insect Museum	IIMH-DNA-00005
W006	Paraplea japonica (Horváth, 1904)	マルミズムシ		Ishikawa	Kohei Watanabe	2022-09-17	187	PV484879	Ishikawa Insect Museum	IIMH-DNA-00006
W007	Paraplea indistinguenda (Matsumura, 1905)	ヒメマルミズムシ		Ishikawa	Kohei Watanabe	2022-09-17	-	-	Ishikawa Insect Museum	IIMH-DNA-00007
W008	Mesovelia miyamotoi Kerzhner, 1977	ムモンミズカメムシ		Ishikawa	Kohei Watanabe	2022-09-17	279	PV484880	Ishikawa Insect Museum	IIMH-DNA-00008
W009	Hydrometra procera Horváth, 1905	ヒメイトアメンボ		Ishikawa	Kohei Watanabe	2023-10-14	-	-	Ishikawa Insect Museum	IIMH-DNA-00009
W010	Pseudovelia tibialis Esaki & Miyamoto, 1955	ナガレカタビロアメンボ		Ishikawa	Kohei Watanabe	2020-04-04	1726	PV484881	Ishikawa Insect Museum	IIMH-DNA-00010
W011	Pseudovelia tibialis Esaki & Miyamoto, 1955	ナガレカタビロアメンボ		Ishikawa	Kohei Watanabe	2020-04-04	2694	PV484882	Ishikawa Insect Museum	IIMH-DNA-00011
W012	Microvelia japonica Esaki & Miyamoto, 1955	チャイロケシカタビロアメンボ		Ishikawa	Kohei Watanabe	2019-10-18	3149	PV484883	Ishikawa Insect Museum	IIMH-DNA-00012
W013	Microvelia japonica Esaki & Miyamoto, 1955	チャイロケシカタビロアメンボ		Ishikawa	Kohei Watanabe	2019-10-18	3937	PV484884	Ishikawa Insect Museum	IIMH-DNA-00013
W014	Microvelia kyushuensis Esaki & Miyamoto, 1955	カスリケシカタビロアメンボ		Ishikawa	Kohei Watanabe	2019-10-10	2596	PV484885	Ishikawa Insect Museum	IIMH-DNA-00014
W015	Microvelia kyushuensis Esaki & Miyamoto, 1955	カスリケシカタビロアメンボ		Ishikawa	Kohei Watanabe	2019-10-10	2653	PV484886	Ishikawa Insect Museum	IIMH-DNA-00015
W016	Gerris gracilicornis (Horváth, 1879)	コセアカアメンボ		Ishikawa	Kohei Watanabe	2020-04-04	1526	PV484887	Ishikawa Insect Museum	IIMH-DNA-00016
W017	Gerris latiabdominis Miyamoto, 1958	ヒメアメンボ		Ishikawa	Kohei Watanabe	2020-04-04	2150	PV484888	Ishikawa Insect Museum	IIMH-DNA-00017
W018	Appasus japonicus Vuillefroy, 1864	コオイムシ		Ishikawa	Kohei Watanabe	2022-09-17	970	PV484889	Ishikawa Insect Museum	IIMH-DNA-00018
