# Supplementary material for: ﻿Mitochondrial DNA 16S region and voucher specimen collection of Japanese aquatic Coleoptera and Hemiptera for environmental DNA metabarcoding analyses
Source: Zookeys. 2025 Sep 23;1253:103–19. doi: 10.3897/zookeys.1253.146226 (PMC12485484; doi:10.3897/zookeys.1253.146226)
Supplement: Supplementary material 2 — A list of each of the aquatic coleopteran insects treated in this study for each family (including both scientific and Japanese names) [file zookeys-1253-103_article-146226__-s002.xlsx]

## Sheet: Table S2 Coleoptera
Table S2. A list of each of the aquatic Coleoptera insects treated in this study for each family (including both scientific and Japanese names). Sample IDs are given for taxa for which sequences were obtained.
Family name	Scientific name	Japanese name		Sample ID
Haliplidae	Peltodytes intermedius (Sharp, 1873)	コガシラミズムシ		HM012, W019
	Peltodytes sinensis (Hope, 1845)	シナコガシラミズムシ		K063
	Haliplus japonicus Sharp, 1873	クビボソコガシラミズムシ		HK073, HK074
	Haliplus kamiyai Nakane, 1963	カミヤコガシラミズムシ		HK075, HK076
	Haliplus simplex Clark, 1863	チビコガシラミズムシ		HK077
	Haliplus angustifrons Régimbart, 1892	ウスチャコガシラミズムシ		-
	Haliplus basinotatus Zimmermann, 1924	クロホシコガシラミズムシ		-
	Haliplus eximius Clark, 1863	キイロコガシラミズムシ		-
	Haliplus ovalis Sharp, 1884	ヒメコガシラミズムシ		HM002, W020
	Haliplus sharpi Wehncke, 1880	マダラコガシラミズムシ		HM003
Noteridae	Neohydrocoptus subvittulus (Motschulsky, 1859)	チビコツブゲンゴロウ		-
	Neohydrocoptus sp.	ムモンチビコツブゲンゴロウ		K016, K183
	Noterus japonicus Sharp, 1873	コツブゲンゴロウ		HK080, K066, W021
	Noterus angustulus Zaitzev, 1953	ヒゲブトコツブゲンゴロウ		HK081
	Canthydrus politus (Sharp, 1873)	ムツボシツヤコツブゲンゴロウ		W022, W023
	Canthydrus nitidulus Sharp, 1882	ツヤコツブゲンゴロウ		K067
Dytiscidae	Microdytes uenoi M.Satô, 1972	ウエノチビケシゲンゴロウ		K017, K018
	Allopachria flavomaculata (Kamiya, 1938)	キボシケシゲンゴロウ		-
	Allopachria bimaculata (M.Satô, 1972)	フタキボシケシゲンゴロウ		-
	Hyphydrus lyratus Swartz, 1808	タイワンケシゲンゴロウ		-
	Hyphydrus pulchellus Clark, 1863	コケシゲンゴロウ		-
	Hyphydrus laeviventris laeviventris Sharp, 1882	ヒメケシゲンゴロウ		W025
	Hyphydrus japonicus Sharp, 1873	ケシゲンゴロウ		HM004
	Hydrovatus pumilus Sharp, 1882	チビマルケシゲンゴロウ		K191
	Hydrovatus yagii Kitayama, Mori & Matsui, 1993	ヤギマルケシゲンゴロウ		-
	Hydrovatus seminarius Motschulsky, 1860	アマミマルケシゲンゴロウ		W026, W027
	Hydrovatus acuminatus Motschulsky, 1860	コマルケシゲンゴロウ		-
	Hydrovatus stridulus Biström, 1997	サメハダマルケシゲンゴロウ		-
	Hydrovatus remotus Biström & Watanabe, 2017	チュウガタマルケシゲンゴロウ		-
	Hydrovatus bonvouloiri Sharp, 1882	オオマルケシゲンゴロウ		-
	Limbodessus compactus (Clark, 1862)	ナガチビゲンゴロウ		-
	Allodessus megacephalus (Gschwendtner, 1931)	チャイロチビゲンゴロウ		HK085, HK086
	Hydroglyphus japonicus (Sharp, 1873)	チビゲンゴロウ		HK088, HM005
	Hydroglyphus amamiensis (M.Satô, 1961)	アマミチビゲンゴロウ		-
	Hydroglyphus inconstans (Régimbart, 1892)	チャマダラチビゲンゴロウ		K080, K081
	Hydroglyphus flammulatus (Sharp, 1882)	アンピンチビゲンゴロウ		K019
	Leiodytes frontalis (Sharp, 1884)	マルチビゲンゴロウ		-
	Leiodytes nicobaricus (Redtenbacher, 1868)	サビモンマルチビゲンゴロウ		K083
	Hygrotus inaequalis (Fabricius, 1777)	キタマダラチビゲンゴロウ		HK091, HK092
	Hygrotus impressopunctatus (Schaller, 1783)	カラフトシマケシゲンゴロウ		HK096
	Hygrotus rufus (Clark, 1863)	タマケシゲンゴロウ		-
	Hydroporus tokui M.Satô, 1985	トウホクナガケシゲンゴロウ		HK097, HK098
	Hydroporus angusi Nilsson, 1990	アンガスナガケシゲンゴロウ		K086
	Hydroporus submuticus Thomson, 1874	オオナガケシゲンゴロウ		HK099, HK100
	Hydroporus uenoi Nakane, 1963	ナガケシゲンゴロウ		W030
	Nebrioporus simplicipes (Sharp, 1884)	シマチビゲンゴロウ		HK101, HK102
	Nebrioporus anchoralis (Sharp, 1884)	チャイロシマチビゲンゴロウ		HK103, HK104
	Nebrioporus nipponicus (Takizawa, 1933)	ヒメシマチビゲンゴロウ		W031
	Nectoporus sanmarkii (C.R.Sahlberg, 1826)	マルガタシマチビゲンゴロウ		HK105, HK106
	Neonectes natrix (Sharp, 1884)	ゴマダラチビゲンゴロウ		HK107, W032
	Laccophilus difficilis Sharp, 1873	ツブゲンゴロウ		-
	Laccophilus kobensis Sharp, 1873	コウベツブゲンゴロウ		-
	Laccophilus yoshitomii Watanabe & Kamite, 2018	ニセコウベツブゲンゴロウ		W036
	Laccophilus hebusuensis Watanabe & Kamite, 2020	ヒラサワツブゲンゴロウ		-
	Laccophilus nakajimai Kamite, Hikida & M.Satô, 2005	ナカジマツブゲンゴロウ		HK111
	Laccophilus vagelineatus Zimmermann, 1922	キタノツブゲンゴロウ		-
	Laccophilus lewisius Sharp, 1873	ルイスツブゲンゴロウ		-
	Laccophilus pulicarius Sharp, 1882	ミナミツブゲンゴロウ		-
	Laccophilus chinensis Boheman, 1858	ウスチャツブゲンゴロウ		-
	Laccophilus flexuosus Aubé, 1838	サザナミツブゲンゴロウ		-
	Laccophilus sharpi Régimbart, 1889	シャープツブゲンゴロウ		-
	Japanolaccophilus niponensis (Kamiya, 1939)	キボシツブゲンゴロウ		-
	Austrelatus parallelus (Zimmermann, 1920)	コセスジゲンゴロウ		-
	Copelatus masculinus Régimbart, 1899	ヤエヤマセスジゲンゴロウ		-
	Copelatus tenebrosus Régimbart, 1880	タイワンセスジゲンゴロウ		-
	Copelatus weymarni Balfour-Browne, 1947	ホソセスジゲンゴロウ		-
	Copelatus oblitus Sharp, 1882	リュウキュウセスジゲンゴロウ		-
	Copelatus japonicus Sharp, 1884	セスジゲンゴロウ		K024
	Copelatus teranishii Kamiya, 1938	テラニシセスジゲンゴロウ		-
	Copelatus kammuriensis Tamu & Tsukamoto, 1955	カンムリセスジゲンゴロウ		K026
	Copelatus takakurai M.Satô, 1985	ヒコサンセスジゲンゴロウ		W042
	Copelatus tomokunii M.Satô, 1985	ナチセスジゲンゴロウ		-
	Copelatus zimmermanni Gschwendtner, 1934	チンメルマンセスジゲンゴロウ		K184
	Platambus pictipennis (Sharp, 1873)	モンキマメゲンゴロウ		HK120, HM011, W044
	Platambus convexus Okada, 2011	ニセモンキマメゲンゴロウ		HK121
	Platambus fimbriatus Sharp, 1884	キベリマメゲンゴロウ		HK124
	Platambus sawadai (Kamiya, 1932)	サワダマメゲンゴロウ		HK125
	Platambus stygius (Régimbart, 1899)	クロマメゲンゴロウ		HK127, W045
	Platambus optatus (Sharp, 1884)	ホソクロマメゲンゴロウ		W046
	Platambus insolitus (Sharp, 1884)	コクロマメゲンゴロウ		HK129
	Platambus ikedai (Nilsson, 1997)	チョウカイクロマメゲンゴロウ		HK131, HK132
	Platynectes chujoi M.Satô, 1982	アトホシヒラタマメゲンゴロウ		K028
	Agabus conspicuus Sharp, 1873	クロズマメゲンゴロウ		W047
	Agabus browni Kamiya, 1934	チャイロマメゲンゴロウ		W048
	Agabus japonicus Sharp, 1873	マメゲンゴロウ		HM014
	Agabus matsumotoi M.Satô & Nilsson, 1990	マツモトマメゲンゴロウ		K105
	Ilybius apicalis Sharp, 1873	キベリクロヒメゲンゴロウ		HM015, W049
	Rhantus suturalis (MacLeay, 1825)	ヒメゲンゴロウ		HK134, K106
	Rhantus erraticus Sharp, 1884	オオヒメゲンゴロウ		W052
	Rhantus notaticollis (Aubé, 1837)	キタヒメゲンゴロウ		HK135, HK136
	Colymbetes pseudostriatus Nilsson, 2002	エゾヒラタヒメゲンゴロウ		HK138. HK139
	Eretes griseus (Fabricius, 1781)	ハイイロゲンゴロウ		HK142, HM017
	Hydaticus aruspex Clark, 1864	オオシマゲンゴロウ		HK166, K107
	Hydaticus bowringii Clark, 1864	シマゲンゴロウ		K029
	Hydaticus vittatus (Fabricius, 1775)	オキナワスジゲンゴロウ		K108
	Hydaticus conspersus Régimbart, 1899	オオイチモンジシマゲンゴロウ		K109
	Hydaticus yambaruensis Karube, Kitano & Araya, 2023	ヤンバルオオイチモンジシマゲンゴロウ		K110
	Hydaticus pacificus Aubé, 1838	リュウキュウオオイチモンジシマゲンゴロウ		K111
	Hydaticus rhantoides Sharp, 1882	ウスイロシマゲンゴロウ		HM018, K158
	Graphoderus adamsii (Clark, 1864)	マルガタゲンゴロウ		HK143, HK144
	Graphoderus elatus Sharp, 1882	カラフトマルガタゲンゴロウ		HK145, HK146
	Acilius japonicus Brinck, 1939	メススジゲンゴロウ		HK147, HK148
	Cybister brevis Aubé, 1838	クロゲンゴロウ		W054
	Cybister sugillatus Erichson, 1834	トビイロゲンゴロウ		K114
	Cybister tripunctatus lateralis (Fabricius, 1798)	コガタノゲンゴロウ		W055
	Cybister lewisianus Sharp, 1873	マルコガタノゲンゴロウ		W056
	Cybister rugosus (MacLeay, 1833)	ヒメフチトリゲンゴロウ		K115
	Cybister chinensis Motschulsky, 1854	ゲンゴロウ		HK151, W057
	Dytiscus marginalis czerskii Zaitzev, 1953	エゾゲンゴロウモドキ		-
	Dytiscus dauricus Gebler, 1832	ゲンゴロウモドキ		HK154, K115
Gyrinidae	Dineutus australis (Fabricius, 1775)	ツマキレオオミズスマシ		K118
	Dineutus orientalis (Modeer, 1780)	オオミズスマシ		HK156, HM019
	Dineutus mellyi mellyi Régimbart, 1882	タイワンオオミズスマシ		K119, W058
	Dineutus mellyi insularis Régimbart, 1907	オキナワオオミズスマシ		K120
	Gyrinus japonicus Sharp, 1873	ミズスマシ		-
	Gyrinus sachalinensis Kamiya, 1936	ミヤマミズスマシ		HK159
	Orectochilus regimbarti regimbarti Sharp, 1884	オナガミズスマシ		-
Torridincolidae	Satonius kurosawai (M.Satô, 1982)	クロサワツブミズムシ		HM021, W060
Hydraenidae	Hydraena notsui M.Satô, 1978	シコクダルマガムシ		HM022
	Ochthebius hasegawai Nakane & Matsui, 1986	ハセガワダルマガムシ		HM023, W062
	Ochthebius nakanei Matsui, 1986	ナカネダルマガムシ		W064
	Limnebius nakanei okinawensis Jäch & Matsui, 1994	オキナワミジンダルマガムシ		K167, K168
Hydrochidae	Hydrochus chubu Balfour-Browne & M.Satô, 1962	チュウブホソガムシ		HK051, HK052
	Hydrochus mitamurai Hirasawa & Yoshitomi, 2021	バンダイホソガムシ		HK053, HK054
Helophoridae	Helophorus auriculatus Sharp, 1884	セスジガムシ		HK055, HK056
Hydrophilidae (only aquatic species)	Amphiops mater Sharp, 1873	タマガムシ		HM024, K121
	Chaetarthria saundersi d’Orchymont, 1923	ヒメタマガムシ		-
	Berosus japonicus Sharp, 1873	ヤマトゴマフガムシ		HM025
	Berosus pulchellus MacLeay, 1825	ホソゴマフガムシ		-
	Berosus lewisius Sharp, 1873	トゲバゴマフガムシ		-
	Regimbartia attenuata (Fabricius, 1801)	マメガムシ		HM027, K125
	Laccobius fragilis Nakane, 1966	ヒメシジミガムシ		-
	Laccobius oscillans Sharp, 1884	コモンシジミガムシ		W066
	Laccobius nakanei Gentili, 1982	オキナワシジミガムシ		-
	Laccobius yonaguniensis Matsui, 1993	ヨナグニシジミガムシ		-
	Laccobius masatakai Kamite, Ogata & Hikida, 2007	コマルシジミガムシ		HK058
	Paracymus orientalis d'Orchymont, 1925	チビマルガムシ		-
	Paracymus atomus d'Orchymont, 1925	ミナミチビマルガムシ		K130, K131
	Pelthydrus okinawanus Nakane, 1982	オキナワマルチビガムシ		-
	Hydrochara affinis (Sharp, 1873)	コガムシ		K031, W067
	Hydrochara libera (Sharp, 1884)	エゾコガムシ		K134
	Hydrophilus acuminatus Motschulsky, 1854	ガムシ		HK061, W068
	Hydrophilus bilineatus caschmirensis Kollar & Redtenbacher, 1844	コガタガムシ		K135
	Sternolophus rufipes (Fabricius, 1792)	ヒメガムシ		K136, W069
	Sternolophus inconspicuus (Nietner, 1856)	ミナミヒメガムシ		K137
	Hydrobius pauper Sharp, 1884	スジヒメガムシ		HK063, HK064
	Hydrocassis lacustris (Sharp, 1884)	マルガムシ		HK066, W070
	Anacaena okinawana Minoshima, Kamite & Fikáček, 2023	オキナワヒメマルガムシ		K138
	Enochrus esuriens (Walker, 1858)	チビヒラタガムシ		K141
	Enochrus haroldi (Sharp, 1884)	オオヒラタガムシ		-
	Enochrus japonicus (Sharp, 1873)	キベリヒラタガムシ		HM031
	Enochrus satomii Nakane & Matsui, 1986	サトミヒラタガムシ		-
	Enochrus simulans (Sharp, 1873)	キイロヒラタガムシ		HM032
	Enochrus testaceus (Fabricius, 1801)	チャイロヒラタガムシ		-
	Enochrus subsignatus (Harold, 1877)	マルヒラタガムシ		-
	Agraphydrus ogatai Minoshima, 2016	オガタツヤヒラタガムシ		HM033
	Agraphydrus coomani (d'Orchymont, 1927)	リュウキュウツヤヒラタガムシ		-
	Chasmogenus abnormalis (Sharp, 1890)	コクロヒラタガムシ		K146, K147
	Peltochares atropiceus (Régimbart, 1903)	クロヒラタガムシ		-
	Helochares pallens (MacLeay, 1825)	ルイスヒラタガムシ		HM034
	Helochares anchoralis Sharp, 1890	アカヒラタガムシ		K152
	Helochares nipponicus Hebauer, 1995	スジヒラタガムシ		-
	Helochares uenoi Matsui, 1995	ヨナグニスジヒラタガムシ		K154
	Coelostoma orbiculare (Fabricius, 1775)	ヒメセマルガムシ		HM035
Spercheidae	Spercheus stangli Schwarz & Barber, 1917	コブオニガムシ		K156
Dryopidae	Elmomorphus brevicornis Sharp, 1888	ムナビロツヤドロムシ		HM036
	Elmomorphus amamiensis Nomura, 1959	リュウキュウムナビロツヤドロムシ		-
Elmidae	Dryopomorphus extraneus Hinton, 1936	ハバビロドロムシ		HM037
	Stenelmis hisamatsui M.Satô, 1960	アカハラアシナガミゾドロムシ		-
	Stenelmis nipponica Nomura, 1958	イブシアシナガドロムシ		HM038
	Stenelmis vulgaris Nomura, 1958	アシナガミゾドロムシ		HM039
	Stenelmis hayashii M.Satô, 1999	リュウキュウアシナガミゾドロムシ		-
	Ordobrevia gotoi Nomura, 1959	ゴトウミゾドロムシ		HM040
	Ordobrevia maculata (Nomura, 1957)	アカモンミゾドロムシ		HM041, HM061
	Ordobrevia foveicollis (Schönfeldt, 1888)	キスジミゾドロムシ		HM042
	Leptelmis gracilis Sharp, 1888	ヨコミゾドロムシ		HM043
	Graphelmis shirahatai (Nomura, 1958)	アヤスジミゾドロムシ		HM044
	Orientelmis parvula (Nomura & Baba, 1961)	セマルヒメドロムシ		HM045
	Heterlimnius hagai (Nomura, 1958)	ハガマルヒメドロムシ		HM046
	Heterlimnius masakazui (Kamite, 2015)	ダイセンマルヒメドロムシ		HM047
	Heterlimnius yoshitomii (Kamite, 2015)	コマルヒメドロムシ		HM048
	Heterlimnius nitidus (Nomura, 1958)	ツヤヒメドロムシ		-
	Heterlimnius hasegawai (Nomura, 1958)	クボタマルヒメドロムシ		HM049
	Pseudamophilus japonicus Nomura, 1957	ケスジドロムシ		HM050, HM062
	Grouvellinus marginatus (Kôno, 1934)	キベリナガアシドロムシ		HM051
	Grouvellinus nitidus Nomura, 1963	ツヤナガアシドロムシ		HM052
	Paramacronychus granulatus Nomura, 1958	ツブスジドロムシ		-
	Zaitzeviaria gotoi (Nomura, 1959)	ホソヒメツヤドロムシ		HM064
	Zaitzeviaria ovata (Nomura, 1959)	マルヒメツヤドロムシ		HM053, W081
	Zaitzeviaria brevis (Nomura, 1958)	ヒメツヤドロムシ		HM054
	Zaitzeviaria sotai Hayashi & Yoshitomi, 2015	サンインヒメツヤドロムシ		HM055
	Zaitzevia elongata Nomura, 1962	ナガツヤドロムシ		K178, K179
	Zaitzevia awana (Kôno, 1934)	アワツヤドロムシ		HM056
	Zaitzevia rivalis Nomura, 1963	ミゾツヤドロムシ		HM057
	Zaitzevia tsushimana Nomura, 1963	ツシマツヤドロムシ		HM058
	Urumaelmis uenoi uenoi (Nomura, 1961)	ウエノツヤドロムシ		-
Heteroceridae	Augyles japonicus (Kôno, 1931)	タマガワナガドロムシ		HM059
	Heterocerus fenestratus Thunberg, 1784	タテスジナガドロムシ		HM060
