# Supplementary material for: ﻿Mitochondrial DNA 16S region and voucher specimen collection of Japanese aquatic Coleoptera and Hemiptera for environmental DNA metabarcoding analyses
Source: Zookeys. 2025 Sep 23;1253:103–19. doi: 10.3897/zookeys.1253.146226 (PMC12485484; doi:10.3897/zookeys.1253.146226)
Supplement: Supplementary material 3 — A list of each of the aquatic hemipteran insects treated in this study, for each family (including both scientific and Japanese names) [file zookeys-1253-103_article-146226__-s003.xlsx]

## Sheet: Table S3 Hemiptera
Table S3. A list of each of the aquatic Hemiptera insects treated in this study, for each family (including both scientific and Japanese names). Sample IDs are given for taxa for which sequences were obtained.
Family name	Species and subspecies name	Japanese name		Sample ID
Nepidae	Laccotrephes japonensis Scott, 1874	タイコウチ		HK001, HK002
	Laccotrephes maculatus (Fabricius, 1775)	エサキタイコウチ		K040
	Ranatra chinensis Mayr, 1865	ミズカマキリ		HK003, W002
	Ranatra unicolor Scott, 1874	ヒメミズカマキリ		HK005, W001
	Ranatra incisa Chen, Nieser & Ho, 2004	マダラアシミズカマキリ		-
Belostomatidae	Appasus japonicus Vuillefroy, 1864	コオイムシ		W018
	Appasus major (Esaki, 1934)	オオコオイムシ		HK007, W003
Micronectidae	Micronecta sedula Horváth, 1905	チビミズムシ		-
	Micronecta kiritshenkoi Wróblewski, 1963	ヘラコチビミズムシ		HK009, HK010
	Micronecta hungerfordi Chen, 1960	フタイロコチビミズムシ		K001
Corixidae	Cymatia apparens (Distant, 1911)	ミゾナシミズムシ		-
	Agraptocorixa hyalinipennis (Fabricius, 1803)	ツヤミズムシ		K002
	Arctocorisa kurilensis Jansson, 1979	チシマミズムシ		HK167, HK168
	Hesperocorixa distanti hokkensis (Matsumura, 1905)	ホッケミズムシ		W004
	Xenocorixa vittipennis (Horváth, 1879)	ミヤケミズムシ		HK011, HK012
	Sigara matsumurai Jaczewski, 1968	ヒメコミズムシ		HK013, HK014
	Sigara maikoensis (Matsumura, 1915)	アサヒナコミズムシ		K164
	Sigara nigroventralis (Matsumura, 1905)	ハラグロコミズムシ		HK015, HK016
Naucoridae	Ilyocoris cimicoides exclamationis (Scott, 1874)	コバンムシ		HK018
Aphelocheiridae	Aphelocheirus vittatus Matsumura, 1905	ナベブタムシ		W005
Notonectidae	Enithares sinica (Stål, 1854)	タイワンマツモムシ		HK019
	Notonecta triguttata Motschulsky, 1861	マツモムシ		HK022, K044
	Anisops ogasawarensis Matsumura, 1915	コマツモムシ		HK023, HK024
Pleidae	Paraplea japonica (Horváth, 1904)	マルミズムシ		W006
	Paraplea indistinguenda (Matsumura, 1905)	ヒメマルミズムシ		-
	Paraplea liturata (Fieber, 1844)	ホシマルミズムシ		K166
Mesoveliidae	Mesovelia egorovi Kanyukova, 1981	キタミズカメムシ		-
	Mesovelia horvathi Miyamoto, 1964	マダラミズカメムシ		K046, K047
	Mesovelia miyamotoi Kerzhner, 1977	ムモンミズカメムシ		W008
Hydrometridae	Hydrometra albolineata (Scott, 1874)	イトアメンボ		HK027, HK028
	Hydrometra procera Horváth, 1905	ヒメイトアメンボ		-
	Hydrometra annamana Hungerford & Evans, 1934	コブイトアメンボ		K048, K049
	Hydrometra okinawana Drake, 1951	オキナワイトアメンボ		K050
Veliidae	Rhagovelia esakii Lundblad, 1937	アシブトカタビロアメンボ		K003, K004
	Thirumalaia kaara Matsushima, 2022	ヒゲナガカタビロアメンボ		K005
	Pseudovelia tibialis Esaki & Miyamoto, 1955	ナガレカタビロアメンボ		W010, W011
	Pseudovelia esakii Miyamoto, 1959	エサキナガレカタビロアメンボ		HK029, HK030
	Pseudovelia lasiomma Watanabe & Hayashi, 2023	ビワコナガレカタビロアメンボ		K006, K007
	Pseudovelia tsutsuii Esaki & Miyamoto, 1955	ツツイナガレカタビロアメンボ		K160, K161
	Pseudovelia takarai Miyamoto, 1964	タカラナガレカタビロアメンボ		K008
	Pseudovelia hirashimai Miyamoto, 1964	ヒラシマナガレカタビロアメンボ		K009
	Microvelia reticulata (Burmeister, 1835)	マダラケシカタビロアメンボ		HK033, HK034
	Microvelia leveillei (Lethierry, 1877)	ウスイロケシカタビロアメンボ		K010
	Microvelia douglasi Scott, 1874	ケシカタビロアメンボ		HK035, HK036
	Microvelia japonica Esaki & Miyamoto, 1955	チャイロケシカタビロアメンボ		W012, W013
	Microvelia kyushuensis Esaki & Miyamoto, 1955	カスリケシカタビロアメンボ		W014, W015
	Microvelia uenoi Miyamoto, 1964	ウエノケシカタビロアメンボ		HK038, K011
	Microvelia iriomotensis Miyamoto, 1964	イリオモテケシカタビロアメンボ		HK039, HK040
Gerridae	Limnometra femorata Mayr, 1865	トゲアシアメンボ		K051
	Limnogonus fossarum fossarum (Fabricius, 1775)	セスジアメンボ		K159
	Limnogonus nitidus (Mayr, 1865)	ツヤセスジアメンボ		K014, K052
	Limnogonus hungerfordi Andersen, 1975	ホソミセスジアメンボ		K015, K053
	Neogerris parvulus (Stål, 1860)	ヒメセスジアメンボ		-
	Limnoporus genitalis (Miyamoto, 1958)	セアカアメンボ		HK041, HK042
	Limnoporus esakii (Miyamoto, 1958)	エサキアメンボ		K056
	Aquarius paludum amamiensis (Miyamoto, 1958)	アマミアメンボ		K057
	Gerris gracilicornis (Horváth, 1879)	コセアカアメンボ		W016
	Gerris latiabdominis Miyamoto, 1958	ヒメアメンボ		W017
	Gerris lacustris (Linnaeus, 1758)	キタヒメアメンボ		HK043, HK044
	Gerris nepalensis Distant, 1910	ハネナシアメンボ		HK045, HK046
	Rhagadotarsus kraepelini Breddin, 1905	トガリアメンボ		HK047, HK048
	Metrocoris histrio (White, 1883)	シマアメンボ		HK049, HK050
	Metrocoris esakii Chen & Nieser, 1993	タイワンシマアメンボ		K038
	Asclepios apicalis (Esaki, 1924)	シオアメンボ		K058
	Halobates japonicus Esaki, 1924	ウミアメンボ		-
Hermatobatidae	Hermatobates schuhi Polhemus & Polhemus, 2012	サンゴアメンボ		K060
Gelastocoridae	Nerthra macrothorax (Montrouzier, 1855)	アシブトメミズムシ		K042, K043
