# Supplementary material for: ﻿Mitochondrial DNA 16S region and voucher specimen collection of Japanese aquatic Coleoptera and Hemiptera for environmental DNA metabarcoding analyses
Source: Zookeys. 2025 Sep 23;1253:103–19. doi: 10.3897/zookeys.1253.146226 (PMC12485484; doi:10.3897/zookeys.1253.146226)
Supplement: Supplementary material 6 — The fasta format file containing the sequences of mtDNA 16S rRNA region of all aquatic coleopteran and hemipteran insects determined in this study. [file zookeys-1253-103_article-146226__-s006.fasta]

>Hydrochus_chubu_HK051
GTTTAATATTATTATAAAATTTAAAAGGTTAGAATTATATTTTTATATTTAATAAAATATTTGATTGGGGTGATTATAAAATTTAATAAACTTTTATTTAATATATAACATTAATTTATGAATATTTGATCCATTTTTAGTGATTATAAGAATAAATTACCTTAGGGATAACAGCGTAATTTTTTTAGAAAGTTCATATTGATAAAAAAGT
>Hydrochus_chubu_HK052
GTTTAATATTATTATAAAATTTAAAAGGTTAGAATTATATTTTTATATTTAATAAAATATTTGATTGGGGTGATTATAAAATTTAATAAACTTTTATTTAATATATAACATTAATTTATGAATATTTGATCCATTTTTAGTGATTATAAGAATAAATTACCTTAGGGATAACAGCGTAATTTTTTTAGAAAGTTCATATTGATAAAAAAGT
>Hydrochus_mitamurai_HK053
GTTTAATAATAGCTTAATTTTAAATGTTTAGGAAAATATTTTTATTATTGATTTATTATTTTATTGGGGTGATAAGAAAATTTAATTAACTTTTTTTAGGTAATAACATTAATTTATGAATATTTGATCCATTGATTATGATTATAAGATAAAATTACCTTAGGGATAACAGCGTAATTTTTTTAGAAAGTTCATATTGATAAAAAAGT
>Hydrochus_mitamurai_HK054
GTTTAATAATAGCTTAATTTTAAATGTTTAGGAAAATATTTTTATTATTGATTTATTATTTTATTGGGGTGATAAGAAAATTTAATTAACTTTTTTTAGGTAATAACATTAATTTATGAATATTTGATCCATTGATTATGATTATAAGATAAAATTACCTTAGGGATAACAGCGTAATTTTTTTAGAAAGTTCATATTGATAAAAAAGT
>Helophorus_auriculatus_HK055
GTTTAATTTTATTAATAACTTATATTTTTAAGAATTTAATTATTTTAATTTATTAATAAAATTTTATTGGGGTGATAAAAAAATTTAACTAACTTTTTTATTTTTAATTCATTGATTTATGATTTATTGATCCAATATTTTTGATTATTAGATTAAATTACCTTAGGGATAACAGCGTAATTTTTTTGGAGAGTTCTAATCGATAAAAGAGT
>Helophorus_auriculatus_HK056
GTTTAATTTTATTAATAACTTATATTTTTAAGAATTTAATTATTTTAATTTATTAATAAAATTTTATTGGGGTGATAAAAAAATTTAACTAACTTTTTTATTTTTAATTCATTAATTTATGATTTATTGATCCAATATTTTTGATTATTAGATTAAATTACCTTAGGGATAACAGCGTAATTTTTTTGGAGAGTTCTAATCGATAAAAGAGT
>Laccobius_masatakai_HK058
GTTTAATATAATTTTTAATTTGAATATTTAAAGTATTAATATTTTTAAGTTAAAATTTTATTTTATTGGGGTGATAAGAAAATTAATTAAACTTTTCTTTTTAAAAACATTAATAATTGATTTTATGATCCATATTTTATGATTATAAGTTAAAATTACCTTAGGGATAACAGCGTTATTTTTTTGGAGAGTTCTAATCGATAAAAAAGT
>Hydrophilus_acuminatus_HK061
ATTTTATAAATTTACTTTTTTATTATTTTGAAGAATTAAATTATTAATAATAATTAAATTTATTTGGTTGGGGTGATTGGAAAATTTAATTAACTTTTCTTTATTTTTTTCATTGATTTATGTTTAATTGATCTAATTTTATTGATTAAAAGATTAAATTACCTTAGGGATAACAGCGTAATTTTTTTTGAGAGTTCAAATCGATAAAAGAGT
>Hydrobius_pauper_HK063
GTTTAATATTTTTATAATTATTATTTTTAGGTATTTAAATTTAATATATTTGATAAAATATTTTGTTGGGGTGACCGAAAAATTTAAGTAACTTTTTTTTATTTTAACATTAATTTATGATTTTTTGATCCAGTATTTTTGATTATAAGATTAAATTACCTTAGGGATAACAGCGTAATTTTTTTGGAGAGTTCTAATCGATAATAAAGT
>Hydrobius_pauper_HK064
GTTTAATATTTTTATAATTATTATTTTTAGGTATTTAAATTTAATATATTTGATAAAATATTTTGTTGGGGTGACCGAAAAATTTAAGTAACTTTTTTTTATTTTAACATTAATTTATGATTTTTTGATCCAGTATTTTTGATTATAAGATTAAATTACCTTAGGGATAACAGCGTAATTTTTTTGGAGAGTTCTAATCGATAATAAAGT
>Hydrocassis_lacustris_HK066
GTTTAATATTTTTTGAAATTATTATTTTTAAGTATTTAATTTTAGTATATTTTATAAGGTATTTTGTTGGGGTGACCGAAAAATTTAATTAACTTTTTTTTATTAAAACCATTAATTTATGATTTTATGATCCAATAATTTTGATTATAAGATTAAATTACCTTAGGGATAACAGCGTAATTTTTTTGGAGAGTTCTAATCGATAAAAAAGT
>Haliplus_japonicus_HK073
TCTTTATAATTATTATAAATAAAATTAATTTAGTTAATTTTAATTTTTTATTTAAATATATTATTTTATTGGGGTAATAGAAAGATTAGATTAATTCTTTTAAATTTAAACATTTATTTATGATTATATGATCCAATTTTATTGATTATAAGATTAAGTTACCTTAGGGATAACAGCGTAATTTTTTTTGAGAGTTCATATCGATAAAAAAGT
>Haliplus_japonicus_HK074
TCTTTATAATTATTATAAATAAAATTAATTTAGTTAATTTTAATTTTTTATTTAAATATATTATTTTATTGGGGTAATAGAAAGATTAGATTAATTCTTTTAAATTTAAACATTTATTTATGATTATATGATCCAATTTTATTGATTATAAGATTAAGTTACCTTAGGGATAACAGCGTAATTTTTTTTGAGAGTTCATATCGATAAAAAAGT
>Haliplus_kamiyai_HK075
TCTTTATAATTATTAAAAATAAGATTGATTTAGTTAATTTTAATTTTTTATTTTAATATATTATTTTATTGGGGTAATAGAAAGATTAAATTAATTCTTTTTAATTTAAACATTTATTTATGATTATATGATCCAATTTTATTGATTTTAAGATTAAGTTACCTTAGGGATAACAGCGTAATTTTTTTTGAGAGTTCATATCGATAAAAAAGT
>Haliplus_kamiyai_HK076
TCTTTATAATTATTAAAAATAAGATTGATTTAGTTAATTTTAATTTTTTATTTTAATATATTATTTTATTGGGGTAATAGAAAGATTAAATTAATTCTTTTTAATTTAAACATTTATTTATGATTATATGATCCAATTTTATTGATTTTAAGATTAAGTTACCTTAGGGATAACAGCGTAATTTTTTTTGAGAGTTCATATCGATAAAAAAGT
>Haliplus_simplex_HK077
TCTTTATAATTATTTTTAATAAAATTAATTTAGTTTATTTTAATTTTTTATTATAATATATTATTTTATTGGGGTAATATAAAGATTAAATTAATTCTTTATAAATTTTAACATTTATTTATGTTTATATGATCCATTTGTATTGATTATAAGATTAAGTTACCTTAGGGATAACAGCGTAATTTTTTTAAAGAGTTCATATCGATAAAAAAGT
>Noterus_japonicus_HK080
GCTTTATTATTAAAGCTTTTATTATTTTATTGATTATTTTAGTAATAATTTTTTTAATAATTTGATTGGGGTAATTAAAAGATTTAATTAATTCTTTTTTATTATATTCATTAATTTATGTTTAATTGATCCATTAATATTGATTAAAAGATTAAGTTACTTTAGGGATAACAGCGTAATTTTTTTGGAGAGTTCATATTTATAAAAAAGT
>Noterus_angustulus_HK081
GCTTAATTATTAATGATTTTATTATTTTATAGATTATTTAAATTATAAATTTATTAATAATTTAATTGGGGTAATTAAAAGATTAGATAAATTCTTTTTTATTAATTCATTAATTTATGTTTAATTGATCCATTAATATTGATTAAAAGATTAAGTTACTTTAGGGATAACAGCGTAATTTTTTTGGAGAGTTCATATTTATAAAAAAGT
>Allodessus_megacephalus_HK085
TCTTTATAAATATTATAATTTAATTTTTAAGGATTAATAATTTTTATATTATTTTATTTATTTAATTGGGGTAATAAAAAGATTTAAATAATTCTTTTTGTTTTAAACATTGATAAATGATTTAAATGATCCGTTATTATTGATTATAAGATTAAGTTACCTTAGGGATAACAGCGTAATTTTTTTTGAGAGTTCTTATCAATAAAAAAGT
>Allodessus_megacephalus_HK086
TCTTTATAAATATTATAATTTAATTTTTAAGGATTAATAATTTTTATATTATTTTATTTATTTAATTGGGGTAATAAAAAGATTTAAATAATTCTTTTTGTTTTAAACATTGATAAATGATTTAAATGATCCGTTATTATTGATTATAAGATTAAGTTACCTTAGGGATAACAGCGTAATTTTTTTTGAGAGTTCTTATCAATAAAAAAGT
>Hydroglyphus_japonicus_HK088
TCTTTATAAATTTATTTATTTAATTTTTTAGGGTTTATAATTTTTATATAAATAAATTTATTTTATTGGGGTAATAAAAAGATTAAATAAATTCTTTTTAAAATTTACACTGATTAGTGTATTAAATGATCCTATATTATAGATTATAAGATTAAGTTACTTTAGGGATAACAGCGTAATTTTTTTAGAGAGTTCTTATCGATAAAAAAGT
>Hygrotus_inaequalis_HK091
TCTTTATATAATTTTTTTTAGTTTAATTGATGATTTTTTATTTAATTATAAAAATTTATATTTTATTGGGGTAATAAAAAGATTTGATTAATTCTTTTTTATATTACATGAATTAATGAATAATTGATCCTTTATTATTGATTATAAGATTAAGTTACCTTAGGGATAACAGCGTAATTTTTTTGGAGAGTTCTTATCGATAAAAAAGT
>Hygrotus_inaequalis_HK092
TCTTTATATAATTTTTTTTAGTTTAATTGATGATTTTTTATTTAATTATAAAAATTTATATTTTATTGGGGTAATAAAAAGATTTGATTAATTCTTTTTTATATTACATGAATTAATGAATAATTGATCCTTTATTATTGATTATAAGATTAAGTTACCTTAGGGATAACAGCGTAATTTTTTTGGAGAGTTCTTATCGATAAAAAAGT
>Hygrotus_impressopunctatus_HK093
TCTTTATATAATTTTTTTTAATTTTAATAATGATTAGATAATTTATTAAAAATTATTGTATTTTATTGGGGTAATAAAAAGATTAAAATAATTCTTTTTTATTAAACATAAATTAATGATTATATGATCCATTTTTATTGATTATAAGATTAAGTTACCTTAGGGATAACAGCGTAATTTTTTTAGAGAGTTCTTATCGATAAAAAAGT
>Hygrotus_impressopunctatus_HK094
TCTTTATATAATTTTTTTTAATTTTAATAATGATTAGATAATTTATTAAAAATTATTGTATTTTATTGGGGTAATAAAAAGATTAAAATAATTCTTTTTTATTAAACATAAATTAATGATTATATGATCCATTTTTATTGATTATAAGATTAAGTTACCTTAGGGATAACAGCGTAATTTTTTTAGAGAGTTCTTATCGATAAAAAAGT
>Hygrotus_rufus_HK096
TCTTTATATATATGTTTTTAATATTATTGATGATTATTTTTTTAGTTAGAGACTAATATATTTTATTGGGGTAATAAAAAGATTGAATTAATTCTTTTATATTAAACATAAATTTATGAATATTTGATCCATTAATAGTGATTATAAGATTAAGTTACCTTAGGGATAACAGCGTAATTTTTTTAGAGAGTTCATATCGATAAAAAAGT
>Hydroporus_tokui_HK097
TCTTTATATAATTTTTTTTAGTATTAATAAAGAAATTTTTATTTATTATAAAAATTTATATTTTATTGGGGTAATAGAAAGATTAGGATAATTCTTTTTTAAAAAACAAAAATTATTGATTATATGATCCATTATTAATGATTATAAGATTAAGTTACCTTAGGGATAACAGCGTAATTTTTTTAGAGAGTTCTTATCAATAAAAAAGT
>Hydroporus_tokui_HK098
TCTTTATATAATTTTTTTTAGTATTAATAAAGAAATTTTTATTTATTATAAAAATTTATATTTTATTGGGGTAATAGAAAGATTAGGATAATTCTTTTTTAAAAAACAAAAATTATTGATTATATGATCCATTATTAATGATTATAAGATTAAGTTACCTTAGGGATAACAGCGTAATTTTTTTAGAGAGTTCTTATCAATAAAAAAGT
>Hydroporus_submuticus_HK099
TCTTTATATTAATAATATTAATTTTAATTAAGAATATTTTATTTTTTAATGTTTATAATATTTTATTGGGGTAATAAAAAGATTAAAATAATTCTTTTTTTATTTTTACATTAATTAATGATTTTATGATCCAATTTTATTGATTAAAAGATTAAGTTACCTTAGGGATAACAGCGTAATTTTTTTAGAGAGTTCATATCGATAAAAAAGT
>Hydroporus_submuticus_HK100
TCTTTATATTAATAATATTAATTTTAATTAAGAATATTTTATTTTTTAATGTTTATAATATTTTATTGGGGTAATAAAAAGATTAAAATAATTCTTTTTTTATTTTTACATTAATTAATGATTTTATGATCCAATTTTATTGATTAAAAGATTAAGTTACCTTAGGGATAACAGCGTAATTTTTTTAGAGAGTTCATATCGATAAAAAAGT
>Nebrioporus_simplicipes_HK101
TCTTTATATTAAAATTAATAATTTTATTTAAGATTTTTTACATAATTATTAGTTTTATTATTATATTGGGGTAATAGGAAGATTAATTAAATTCTTTTTAATTTATTACAATAATAGTTGTTTGGTTGATCCTTAATTTGAGATAATAAGATTAAGTTACCTTAGGGATAACAGCGTAATTTTTTTAGAGAGTTCATATCGATAAAAAAGT
>Nebrioporus_simplicipes_HK102
TCTTTATATTAAAATTAATAATTTTATTTAAGATTTTTTACATAATTATTAGTTTTATTATTATATTGGGGTAATAGGAAGATTAATTAAATTCTTTTTAATTTATTACAATAATAGTTGTTTGGTTGATCCTTAATTTGAGATAATAAGATTAAGTTACCTTAGGGATAACAGCGTAATTTTTTTAGAGAGTTCATATCGATAAAAAAGT
>Nebrioporus_anchoralis_HK103
TCTTTATATTAAATTTAATAATTTTATTTAGGATTTTTTATATAATTATTAGGTTTATTATTATATTGGGGTAATAGGAAGATTAATATAATTCTTTTTAATTTTTTACAATAATAATTGTTTATTTGATCCTTAATTTAAGATAATAAGATTAAGTTACCTTAGGGATAACAGCGTAATTTTTTTAGAGAGTTCATATCGATAAAAAAGT
>Nebrioporus_anchoralis_HK104
TCTTTATATTAAATTTAATAATTTTATTTAGGATTTTTTATATAATTATTAGGTTTATTATTATATTGGGGTAATAGGAAGATTAATATAATTCTTTTTAATTTTTTACAATAATAATTGTTTATTTGATCCTTAATTTAAGATAATAAGATTAAGTTACCTTAGGGATAACAGCGTAATTTTTTTAGAGAGTTCATATCGATAAAAAAGT
>Nectoporus_sanmarkii_HK105
TCTTTATAATATTTTCTATAATTTTATTTCAGATTTTTTTATTAATTATAAATTATATTATTTTATTGGGGTAATAAAAAGATTAAAATAATTCTTTTTAAAATTTAACAAAAATAATTGGTTATATGATCCTTTTTTATTGATTATAAGATTAAGTTACCTTAGGGATAACAGCGTAATTTTTTTAGAGAGTTCATATCGATAAAAAAGT
>Nectoporus_sanmarkii_HK106
TCTTTATAATATTTTTTATAATTTTATTTTAGATTTTTTTATTAATTATAAATTATATTATTTTATTGGGGTAATAAAAAGATTAAAATAATTCTTTTTAAAATTTAACAAAAATAATTGGTTATATGATCCTTTTTTATTGATTATAAGATTAAGTTACCTTAGGGATAACAGCGTAATTTTTTTAGAGAGTTCATATCGATAAAAAAGT
>Neonectes_natrix_HK107
TCTTTATAATAAATTTTATAAATTTATTTATGATTTATTAATTTTTTATAGTTTTTATTATTTTATTGGGGTAATAAAAAGATTTAATTAATTCTTTTTTAATTTAAACAAAAATAATTGGTTAATTGATCCATTTTTAGTGAATGTAAGGTTAAGTTACCTTAGGGATAACAGCGTAATTTTTTTAGAGAGTTCATATCGATAAAAAAGA
>Laccophilus_nakajimai_HK111
TCTTTATATTAAAATTAATAATTTAAATTAATAATTTTTAAATTTTTATTAGTAATAATATTTTATTGGGGTAATAAAAAGATTTAAATAATTCTTTTTTAAACATACAATGAATTTTGATTTTTTGATCCATTATTAATGATTATATGATTAAGTTACCTTAGGGATAACAGCGTAATTTTTTTAAAGAGTTCTTATCGATAAAAAAGT
>Platambus_pictipennis_HK120
TTTTTATATAAAATTTAATAAATTTAATATAGATTTATTAATTTTTTATTAAATTTTTTATTTTATTGGGGTAATAGAGAGATTAATTGAATTCTTTTTAAAATTTTTCATTAATTTATGTTTAAGTGATCCAATTTTATTGATTATAAGATTAAATTACCTTAGGGATAACAGCGTAATTTTTTTAGAGAGTTCATATCGATAAAAAAGT
>Platambus_convexus_HK121
TTTTTATAATAAATTTATTAGATTTAATTTAGAATTTTTTATTTTTTATTAATTTTATTATTTTATTGGGGTAATATAGAGATTTAATAAATTCTTTTTAAAAATTTACATTAATGTATGGTTAAATGATCCAATTTTATTGATTGTAAGATTAAATTACCTTAGGGATAACAGCGTAATTTTTTTAGAGAGTTCATATCGATAAAAAAGT
>Platambus_fimbriatus_HK124
TTTTTATAATAAATTTAATTAATTTAATATAGAATTATTTATTTTTAATTAAATTTATTATTTTATTGGGGTAATAGAGAGATTAATTTAATTCTTTTTAAAAATTTACATTAATTTATGATTTTTTGATCCAATTTTATTGATTATAAGATTAAATTACCTTAGGGATAACAGCGTAATTTTTTTAGAGAGTTCATATCGATAATAAAGT
>Platambus_sawadai_HK125
TTTTTATAAAGAATTTATTAGATTTAATATAGAATTATTAATTTTTTATTAATTTTTTTATTTTATTGGGGTAATATAGAGATTAATTTAATTCTCTTTAAAAATTAACATTAATTTATGATTAAATGATCCAATTTTATTGATTAAAAGATTAAATTACCTTAGGGATAACAGCGTAATTTTTTTAGAGAGTTCATATCGATAAAAAAGT
>Platambus_stygius_HK127
TCTTTATATTAAAATTATTAATTTTAATTAAGAATATTTTATTTTTTAATATTTATAATATTTTATTGGGGTAATAGAAAGATTCAATTAATTCTTTTTTTTTATAAACATTTATTAATGATTATATGATCCAATTTTATTGATTAAAAGATTAAGTTACCTTAGGGATAACAGCGTAATTTTTTTAGAGAGTTCATATCGATAAAAAAGT
>Platambus_insolitus_HK129
TCTTTATATTAATAATATTAATTTTAATTAAGAATATTTAATTTTTTAATATTTATAATATTTTATTGGGGTAATAAAAAGATTAGAATAATTCTTTTAAATTTTTACATAAATAAATGAATATATGATCCATTATTATTGATTAAAAGATTAAGTTACCTTAGGGATAACAGCGTAATTTTTTTAAAGAGTTCATATCGATAAAAAAGT
>Platambus_ikedai_HK131
TCTTTATATTAAAATTATTAATTTTAATTAAGAATATTTTATTTTTTAATATTTATAATATTTTATTGGGGTAATAAAAAGATTCAATTAATTCTTTTTTTTATAAACATTTATTAATGATTGTATGATCCAATTTTATTGATTAAAAGATTAAGTTACCTTAGGGATAACAGCGTAATTTTTTTAGAGAGTTCATATCGATAAAAAAGT
>Platambus_ikedai_HK132
TCTTTATATTAAAATTATTAATTTTAATTAAGAATATTTTATTTTTTAATATTTATAATATTTTATTGGGGTAATAAAAAGATTCAATTAATTCTTTTTTTTATAAACATTTATTAATGATTGTATGATCCAATTTTATTGATTAAAAGATTAAGTTACCTTAGGGATAACAGCGTAATTTTTTTAGAGAGTTCATATCGATAAAAAAGT
>Rhantus_suturalis_HK134
TCTTTATATAAATTTTAATAGTTTTAATTAAGAATATTTTATTTATTATTATTATTTATATTTTATTGGGGTAATAAAAAGATTAAAATAATTCTTTTTTTATTTAAACATTAATTTATGATTAAATGATCCAATAGTTTTGATTAAAAGATTAAGTTACCTTAGGGATAACAGCGTAATTTTTTTAGAGAGTTCATATCGATAAAAAAGT
>Rhantus_notaticollis_HK135
TCTTTATATAAATTTTAATAATTTTAATTAAGAATATCTTATTTATTATTATTATTTATATTTTATTGGGGTAATAAAAAGATTAAATTAATTCTTTTTTTATTTAAACATTAATTTATGAATAAATGATCCAATATTTTTGATTAAAAGATTAAGTTACCTTAGGGATAACAGCGTAATTTCTTTAGAGAGTTCATATCGATAAAGAAGT
>Rhantus_notaticollis_HK136
TCTTTATATAAATTTTAATAATTTTAATTAAGAATATCTTATTTATTATTATTATTTATATTTTATTGGGGTAATAAAAAGATTAAATTAATTCTTTTTTTATTTAAACATTAATTTATGAATAAATGATCCAATATTTTTGATTAAAAGATTAAGTTACCTTAGGGATAACAGCGTAATTTCTTTAGAGAGTTCATATCGATAAAGAAGT
>Colymbetes_pseudostriatus_HK138
TCTTTATATAAATTATAATAATTTTAATTAAGAATATTTTATTTATTATTATTATTTATATTTTATTGGGGTAATAAAAAGATTAAGAAAATTCTTTTTTTATTTAAACATTAATTTATGATTAAATGATCCAATATTTTTGATTAAAAGATTAAGTTACCTTAGGGATAACAGCGTAATTTTTTTAGAGAGTTCATATCGATAAAAAAGT
>Colymbetes_pseudostriatus_HK139
TCTTTATATAAATTTTAATAATTTTAATTAAGAATATTTTATTTATTATTATTATTTATATTTTATTGGGGTAATAAAAAGATTAAGAAAATTCTTTTTTTATTTAAACATTAATTTATGATTAAATGATCCAATATTTTTGATTAAAAGATTAAGTTACCTTAGGGATAACAGCGTAATTTTTTTAGAGAGTTCATATCGATAAAAAAGT
>Eretes_griseus_HK142
TCTTTATTTAGATTTATATAATTTTAATTTAGAATTTTTTATTAATTATATTTTTTTAAATTTTATTGGGGTAATAAAAAGATTAAAAAAATTCTTTTTTTAATATACATTGATTTATGAATAAATGATCCAATATTTTTGATTAAAAGATTAAGTTACCTTAGGGATAACAGCGTAATTTTTTTAGAGAGTTCATATCGATAAAAAAGT
>Graphoderus_adamsii_HK143
TCTTTATATTATTTAAATTAATTTTAATATAGAATTTTTTATTTTTTAATTTAAATAATATTTTATTGGGGTAATAAAAAGATTAAAAAAATTCTTTTTTAAATATACATTGATATATGATTAAGTGATCCAATTTTTTTGATTAAAAGATTAAGTTACCTTAGGGATAACAGCGTAATTTTTTTGAAGAGTTCATATCGATAAAAAAGT
>Graphoderus_adamsii_HK144
TCTTTATATTATTTAAATTAATTTTAATATAGAATTTTTTATTTTTTAATTTAAATAATATTTTATTGGGGTAATAAAAAGATTAAAAAAATTCTTTTTTAAATATACATTGATATATGATTAAGTGATCCAATTTTTTTGATTAAAAGATTAAGTTACCTTAGGGATAACAGCGTAATTTTTTTGAAGAGTTCATATCGATAAAAAAGT
>Graphoderus_elatus_HK145
TCTTTATATTATTTAAATTAATTTTAATATAGAATTATTTATTTTTTAATTTAAATAATATTTTATTGGGGTAATAAAAAGATTAAAAAAATTCTTTTTAAAGTTTACATTGATATATGATTAAGTGATCCAATTTTTTTGATTAAAAGATTAAGTTACCTTAGGGATAACAGCGTAATTTTTTTGAAGAGTTCATATCGATAAAAAAGT
>Graphoderus_elatus_HK146
TCTTTATATTATTTAAATTAATTTTAATATAGAATTATTTATTTTTTAATTTAAATAATATTTTATTGGGGTAATAAAAAGATTAAAAAAATTCTTTTTAAAGTTTACATTGATATATGATTAAGTGATCCAATTTTTTTGATTAAAAGATTAAGTTACCTTAGGGATAACAGCGTAATTTTTTTGAAGAGTTCATATCGATAAAAAAGT
>Acilius_japonicus_HK147
TCTTTATATTATTTATAATAATTTTAATTTAGAATTTTTTATTTTTTATTGTAAATATTTATTTTATTGGGGTAATAAAAAGATTAAATAAATTCTTTTTTTAATTTACATTGATTTATGATTATATGATCCAATTATTTTGATTGAAAGATTAAGTTACCTTAGGGATAACAGCGTAATTTTTTTAGAGAGTTCTTATCGATAAAAAAGT
>Acilius_japonicus_HK148
TCTTTATATTATTTATAATAATTTTAATTTAGAATTTTTTATTTTTTATTGTAAATATTTATTTTATTGGGGTAATAAAAAGATTAAATAAATTCTTTTTTTAATTTACATTGATTTATGATTATATGATCCAATTATTTTGATTGAAAGATTAAGTTACCTTAGGGATAACAGCGTAATTTTTTTAGAGAGTTCTTATCGATAAAAAAGT
>Cybister_chinensis_HK151
TCTTTATAATTTTTATTTTAATTAAATTTTAGAATTTATTATTATTTAATATAAAAATTATTATATTGGGGTAATATAAAGATTTAAGTAATTCTTTATTTATTTATACATTAATTTATGGTTATTTGATCCAATATTATTGATTATAAGATTAAGTTACCTTAGGGATAACAGCGTAATTTTCTTAAAGAGTTCATATCGATAAGAAAGT
>Dytiscus_dauricus_HK154
TCTTTATATTTTATTTATTGATTTTAATATAGAAATTTTTATTTTTTAATATTAAAAATATTTTATTGGGGTAATAAAAAGATTAATAAAATTCTTTTTAAAAAAATACATTAATTTATGATTGTGTGATCCAATTTTTTTGATTATAAGATTAAGTTACCTTAGGGATAACAGCGTAATTTTTTTTGAGAGTTCATATCGATAAAAAAGT
>Dineutus_orientalis_HK156
TCTTTATTATTTTTATTTTAAATATTATTTAGATTTTTAGAATTTTTATAGTAAAAATAATTTTATTGGGGTAATATAAAGATTAAAATAATTCTTTATTTTTTAAAACATAAATTTATGGTTTATTTGATCCAGTTTTATTGATTATAAGATTAAGTTACCTTAGGGATAACAGCGTAATTTTTTTAAAGAGTTCATATCGATAAAAAAGA
>Gyrinus_sachalinensis_HK159
TCTTTATTATTTTTTTAAAATAATTTATTTAGAAATTTATTTATTATTTTATTAAAATAATTTTATTGGGGTAATGTAAAGATTAAACAAATTCTTTATTTTTAAAAACATAAATTTATGATTTTTTTGATCCAGTTTTATTGATTGTAAGATTAAGTTACCTTAGGGATAACAGCGTAATTTTTTTAAAGAGTTCATATCGATAAAAAAGA
>Hydaticus_aruspex_HK166
TCTTTATATTAAATTTAATAATTTTAATTTAGAATATTTTATTAATTATTAATTTTATTATTTTATTGGGGTAATAAAAAGATTTAAATAATTCTTTTATAATTTTTTCATTTATTTATGTTTATATGATCCAATATTTTTGATTAAAAGATTAAGTTACCTTAGGGATAACAGCGTAATTTTTTTAGAGAGTTCATATCGATAAAAAAGT
>Haliplus_ovalis_HM002
TCTTTATAATTTAATAATTAAATTTAATTTAGATTAAATTTATTTTTTATTTTTTAAATTATTTTATTGGGGTAATATAAAGATTAAAAAAATTCTTTATTTTAAAAAACATATATTTATGATTGTATGATCCAATTTTATTGATTATAAGATTAAGTTACCTTAGGGATAACAGCGTAATTTTTTTTGAGAGTTCATATCGATAAAAAAGT
>Haliplus_sharpi_HM003
TCTTTATAATTTAATTAATAATTTTAATTTAGATAAATTTAATTTTTTATTAATTAAAATATTTTATTGGGGTAATATAAAGATTAAAATAATTCTTTATTTTTAAGAACATAAATTTATGATTTTATGATCCAATTTTATTGATTATAAGATTAAGTTACCTTAGGGATAACAGCGTAATTTTTTTTGAGAGTTCATATCGATAAAAAAGT
>Hyphydrus_japonicus_HM004
TCTTTATTTATGTAAATTATAATTTTTATAAAGATTATTTTATTATTTATGATTTTGTAAATTTTATTGGGGTAATAAAAAGATTAAAATAATTCTTTTTTAGTTTTTACAATTATTATTGATTATATGATCCATTATTAGTGATTAAAAGATTAAGTTACCTTAGGGATAACAGCGTAATTTTTTTAAAGAGTTCATATCGATAAAAAAGA
>Hydroglyphus_japonicus_HM005
TCTTTATAAATTTATTTATTTAATTTTTTAGGATTTATAATTTTTATATAAATAAATTTATTTTATTGGGGTAATAAAAAGATTAAATAAATTCTTTTTAAAATTTACATTGATTAGTGTATTAAATGATCCTATATTATAGATTATAAGATTAAGTTACTTTAGGGATAACAGCGTAATTTTTTTAGAGAGTTCTTATCGATAAAAAAGT
>Hydaticus_grammicus_HM009
TCTTTATATTAAATTTATTAATTTTAATATAGAATTTTTTCTTTATTAATAATTTTATTATTTTATTGGGGTAATAAAAAGATTAAAATAATTCTTTTTGAAAGTTTTCATTAATTTATGTTTATATGATCCAATTTTTTTGATTAAAAGATTAAGTTACCTTAGGGATAACAGCGTAATTTTTTTAGAGAGTTCATATCGATAAAAAAGT
>Platambus_pictipennis_HM011
TTTTTATATAAAATTTAATAAATTTAATATAGATTTATTAATTTTTTATTAAATTTTTTATTTTATTGGGGTAATAGAGAGATTAATTGAATTCTTTTTAAAATTTTTCATTAATTTATGTTTAAGTGATCCAATTTTATTGATTATAAGATTAAATTACCTTAGGGATAACAGCGTAATTTTTTTAGAGAGTTCATATCGATAAAAAAGT
>Peltodytes_intermedius_HM012
TTTTTATATTAATTAATAGTGAATTATTTAGGATTTATATATTTTTATTTTTAATTAATATTTTATTGGGGTAATAGGAAGATTAAATAAATTCTTTTTTTTTATTAATATTAATTTATAAATGTTTGATCCTTTAATAGAGATTAAAAGATTAAATTACCTTAGGGATAACAGCGTAATTTTTTGAGAGAGTTCATATCGATAAAAAAGT
>Agabus_japonicus_HM014
TCTTTATATTAAAAATATTAATTTTAATTAAGAATATTTAATTTTTTAATATTTATAATATTTTATTGGGGTAATAAAAAGATTAAATTAATTCTTTTTTTATTTTAACATTTATTTATGATTATATGATCCAATTTTATTGATTAAAAGATTAAGTTACCTTAGGGATAACAGCGTAATTTTTTTAGAGAGTTCATATCGATAAAAAAGT
>Ilybius_apicalis_HM015
TCTTTATATTTTATTGATTGATTTTATTTAAGATTGTTAAATTTTTTATTTAATAAAGTATTTTATTGGGGTAATAGAAAGATTTAAATAATTCTTTTTTAAAGTTTACATTTATAAATGATTTTATGATCCAATATTATTGATTATAAGATTAAGTTACCTTAGGGATAACAGCGTAATTTTTTTTGAGAGTTCATATCGATAAAAAAGC
>Eretes_griseus_HM017
TCTTTATTTAGATTTATATAATTTTAATTTAGAATTTTTTATTAATTATATTTTTTTTAAATTTTATTGGGGTAATAAAAAGATTAAAAAAATTCTTTTTTTAATATACATTGATTTATGAATAAATGATCCAATATTTTTGATTAAAAGATTAAGTTACCTTAGGGATAACAGCGTAATTTTTTTAGAGAGTTCATATCGATAAAAAAGT
>Hydaticus_rhantoides_HM018
TCTTTATATTAAATTTATTAATTTTAATGTAGAATTTTTTCTTTATTATTAATTTTAGTATTTTATTGGGGTAATAAAAAGATTAATATAATTCTTTTTGAAATTTTTCATTAATTTATGTTTATTTGATCCAATTTTTTTGATTAAAAGATTAAGTTACCTTAGGGATAACAGCGTAATTTTTTTAGAGAGTTCATATCGATAAAAAAGT
>Dineutus_orientalis_HM019
TCTTTATTATTTTTATTTTAAATATTATTTAGATTTTTAAAATTTTTATAGTAAAAATAATTTTATTGGGGTAATATAAAGATTAAAATAATTCTTTATTTTTTTAAACATAAATTTATGGTTTATTTGATCCAGTTTTATTGATTATAAGATTAAGTTACCTTAGGGATAACAGCGTAATTTTTTTAAAGAGTTCATATCGATAAAAAAGA
>Satonius_kurosawai_HM021
GCTTTATAAATTTTATTATAATTTATATATAGAATTTATAAAATTTTATAATAAAATTTATTTAATTGGGGTGATTAAAAAATTTAATAAACTTTTTTTTATTTATACCATTAATATATGTATATATGATCCATTATTATTGATTATAAGATTAAGTTACTTTAGGGATAACAGCGTAATTTTTTTAAAGAGTTCTTATCGAAAAAAAAGA
>Hydraena_notui_HM022
GTTTTATAATTTTAAATCTTTTTTTTTTTAGGATTTTATTATTATTTAAAATTATTTTATTGGGGTGATATATAAATTTAGTTAACTTTATATTTTTTATAACATAAATTAATGATTTATTGATCCATTATTATGATTAAAAGAAAAAATTACCTTAGGGATAACAGCGTAATTTTTTTTTAGAGTTCAAATCGAAAAAAGAGA
>Ochthebius_hasegawai_HM023
GTTTTATATATATATAAATATTTTTTATATAATTAATTATATTTATTTATATATTTTATTGGGGTGATAAATAAATTTAATTAACTTTATTTTTTTTATTACATTAATTTATGAATTTATGATCCATTATTTATGATTATAAGATTAAATTACCTTAGGGATAACAGCGTTATCTTTTTTAAGAGTTCAAATCGAAAAAAAGGA
>Amphiops_mater_HM024
GTTTAATATTTTATTTATTTAATTATATGTTAGGAATTAAATTTTATTGAATATTTAATTTATTTTGTTGGGGTGATAGAAAAATTAAATTAACTTTTTCTTTTTTATTTCAATAATTATTGTTTTATTGATCCATTATTAGTGATTATAAGATTAAATTACCTTAGGGATAACAGCGTAATTTCTTTGGAGAGTTCATATCGATAAAGAAGT
>Berosus_japonicus_HM025
GTTTTATAATAATATATTTTGTATTTTTAGGGATTATTTAATTATTAATAGATTTATTATTTTGTTGGGGTGATGGAAAAATTTAATTAACTTTTTTTTAGAATTACACTATTAAGTGATTTATTGATCCATTTTTTATGATCATAAGATTAAATTACCTAAGGGATAACAGCGTAATATATATGGAGAGTTCTTATCGATATTTATGT
>Regimbartia_attenuata_HM027
GTTTAATAATGAATTTTAGATAATAATTAGGAATTGAACTATTTTTTATTTATTTGTTATTTTGTTGGGGTGACGGAAAAATTAATTTAACTTTTTTCTTTTCTTTAACATTGATATATGGTTAATTGATCCAATTTTTTTGATTAAAAGATTAAATTACCTTAGGGATAACAGCGTAATCTTCTTGGAGAGTTCTTATTGATAAGAAGGT
>Enochrus_japonicus_HM031
GTTTAATAATTTTAAAAATATTAATTTTAGGAATTTAATTTTAATTTTTGATAAGTTATTTGGTTGGGGTGACTAGAAAATTTAATAAACTTTTGATTTGCTTAATCATTTATTTATGAATAATTGATCCATTTTTTACGATTATAAGATTAAATTACCTTAGGGATAACAGCGTAATTTTTTTAATGAGTTCTTATCAATAGAAAAGT
>Enochrus_simulans_HM032
GTTTAATAATTTAATTTTTGTTAATATTAGGGATTTATATTTAATAAAAATATAATTATTTGGTTGGGGTGATTAGAAAATTTAATTAACTTTTGTTTTATTTAAACATAAATTTATGAATATTTGATCCACTATTAGTGATTATAAGATTAAATTACCTTAGGGATAACAGCGTAATTTTTTTAGCGAGTTCTTATCAATAAAAAAGT
>Agraphydrus_ogatai_HM033
GTTTTATATTAAAATTAATTATTAATATTAGGTATTTGTTTTTGTTTAATTAGTTGTTTTTATTTTATTGGGGTGATGAGAAAACTTAAATAACTTTTCTTTTATTATAACATTGATTTATGAATAATTGATCCACTTTATGTGATTAAAAGATTAAATTACCTTAGGGATAACAGCGTTATTTTTTTGGAGAGCTCTAATCGATAAAAAAGT
>Helochares_pallens_HM034
GTTTGATATTATAAATAATTTCTTTATTTAGGAATTATCAATAAATTAATTATTAATAGTAATTTGTTGGGGTGACCGAAAAACTTGAATAACTTTTTTTTTCTATAACATTTATTTATGTTTGGTTGATCCATTATTTATGATTAAAAGATTAAATTACCTTAGGGATAACAGCGTAATTTTTTTGGAGAGTTCTAATCAATAAAAAAGT
>Coelostoma_orbiculare_HM035
GTTTAATATAAACGGTTAGTTTTAATTTTTTAGTATTATAATATTATTACTTTAAATTTATATTTAATTGGGGTGATTTTAAAATTTAATAAACTTTTAATTTTTACAACATTATTTTATGATTGTTTGATCCAGTTTTTCTGATTAAAAAATTAAATTACCTTAGGGATAACAGCGTAATTTTTTTGGAGAGTTCTTATCGATAAAAAAGA
>Elmomorphus_brevicornis_HM036
GTTTAATATTTAAATTTTATTTTAATTTTAGTATTTATTTTTAAATATTTTTTTGAGTATTTGGTTGGGGTGACATAAAGACTTATTTAACTCTTTTATTAATAAACCATTTTTAAGTGATTTTTTGATCCAATTTTTTTGATTAGAAGAATAAATTACCTTAGGGATAACAGCGTAATTTTTTTAGAGAGTTCTTATCGATAAAATAGA
>Dryopomorphus_extraneus_HM037
GTTTTATATTAAAATTTAGGTTTAATTATAAGGATAGCAGTTTTACCCTGTTTTTTAATATTTTATTGGGGTGATAAGAAGATTAATTAAACTCTTTTTTTATTTTTTCATTAATAAATGAATATTTGATCCAATTTTTTTGATTATAAGAATAAATTACCTTAGGGATAACAGCGTAATCTTTTTAGAGAGTTCTTATCGATAAGAAGGG
>Stenelmis_nipponica_HM038
GTTTTATATTTACGTTAATATGATTATTTTGAAGAATTTAATTTGTGTTTTGTTGTCAATATTTTATTGGGGTGATAAAAAGATTAATATAACTCTTTTTTGTTTTTAACATTGATTTATGAATTTTTGATCCATTTTTTATGATTATAAGAATAAATTACCTTAGGGATAACAGCGTAATCTTTTTTGAGAGTTCTTATCGAAATAAAGGA
>Stenelmis_vulgaris_HM039
GTTTTATATTTTTGTTAAGGTAAATATTTAAAGAATTGAGTTGTTTATTTTATAATAAATATTTTGTTGGGGTGATGGAAAGATTGAATTAACTTTTTTTAAATATTTACATTAATTTTTGAATTTTTGATCCATTTTTTTTTGATTATAAGAATTAAATTACCTTAGGGATAACAGCGTAATCTTTTTTGAGAGTTCTTATCGAAATAAGGGA
>Ordobrevia_gotoi_HM040
GTTTAATGCCTTTTTTACGATAATTTATTTAGGAATTTATTTTTTGTTTTAGAAAGATCATTTAATTGGGGTGATAGGAAGATTTAATTAACTCTTTTATATTTATACATTAATTTATGGTTATTTGATCCGTTTTTGACGATTGTAAGAATAAATTACCTTAGGGATAACAGCGTAATCTTTTTTGAGAGTTCTTATCGAAATAAAGGA
>Ordobrevia_maculata_HM041
GTTTAATATTTATTTTTAGAGTAATTATTTTTAAGAATTTATTGTTTATTTTATAAAGAGTATTTTATTGGGGTGATAGGAAGATTTAATTAACTCTTTTATATTTTTACATTAATTAATGAATTTCTGATCCGTTTTTAACGATTATAAGAGTAAATTACCTTAGGGATAACAGCGTAATCTTTTTTGAGAGTTCTTATCGAAATAAAGGA
>Ordobrevia_foveicollis_HM042
GTTTTATATTTTTATTAGGATAAATATTTAAAGAATTAAATTGTTTATTTTATTTAAAATATTTTGTTGGGGTGATGGGAAGATTTAATTAACTCTTTTTATATATTTACATTTATTTTTGAGTTTTTGATCCATTTATTTTGATTATAAGAATAAATTACCTTAGGGATAACAGCGTAATCTTTTTTGAGAGTTCTTATTGAAATAAGGGA
>Leptelmis_gracilis_HM043
GTTTTATATTTATAGTGATTTATTTTTTTTAAGAATTAATTTTATATTTTGTTTGTAGTATTATATTGGGGTGATAGAAAGATTTAATTAACTCTTACTTTATTTTTACATAAATTTATGAATTTTTGATCCAATTTTTTGATTATAAGATTAAATTACCTTAGGGATAACAGCGTAATCTTTTTTGAGAGTTCTTATCGAAATAAAGGG
>Graphelmis_shirahatai_HM044
GTTTTATATTTTATTAAAAAGTTTTTGGTTTTAGGGATTTAGGTTTAATTTTTTATTGAATATTTTATTGGGGTGATAGGAAGATTAAAAAAACTCTTCTTTTTTTAAAACATTTATAGTTGAATTTTTGATCCATTTTTTTATGATTATAAGAATAAATTACCTTAGGGATAACAGCGTAATCTTTTTTGAGAGTTCTTATCGAAATGAAGGG
>Orientelmis_parvula_HM045
GTTTTATATTAATTTTTTAATTTTATTTTAAGAATTAAATTTTTATTTTATTATTAATATTTTATTGGGGTGATAAAAAGATTAAATTAACTCTTTTTTTGTTATTACATTATATATGAATAGTTGATCCGTTATTTACGATTATAAGAATAAATTACCTTAGGGATAACAGCGTAATCTTTTTAGAGAGTTCTTATCGATATAAAGGG
>Heterlimnius_hagai_HM046
GTTTTATAATATGGGAGGCTTGTTTTTAATGGTATTAAATTTTGAAGTTTTTTGTATTATTTTATTGGGGTGATGAAAAGATTGAATTAACTCTTTTTTTATATTAACATTTTTTGATGAATTATTGATCCATTTTTTATGATTATAAGAATAAATTACCTTAGGGATAACAGCGTAATCTTTTTAGAGAGTTCTTATCGAAATAAGGGA
>Heterlimnius_masakazui_HM047
GTTTTATAATATAAAAATTTTGTTTTTAGTAGAATTGAATTTTTCAATTTTTTGTATTATTTTATTGGGGTGATAAAAAGATCGGAATAACTCTTTTTTTATTTTAACATTTATAGATGAATTATTGATCCATTTTTTATGATTACAAGAATAAATTACCTTAGGGATAACAGCGTAATCTTTTTAGAGAGTTCTTATCGAAATAAGGGA
>Heterlimnius_yoshitomii_HM048
GTTTTATAATATAAAAATTTTGTTTTTAGTAGAATTGAATTTTTCAATTTTTTGTATTATTTTATTGGGGTGATAAAAAGATCGGAATAACTCTTTTTTTATTTTAACATTTATAGATGAATTATTGATCCATTTTTTATGATTACAAGAATAAATTACCTTAGGGATAACAGCGTAATCTTTTTAGAGAGTTCTTATCGAAATAAGGGA
>Heterlimnius_hasegawai_HM049
GTTTTATAATGTGAAAAATTTATTTTAAATGGTATTTAATTTAATATTTTTTTAGATTATTTTATTGGGGTGATAAAAAGATTAAACTAACTCTTTTTTTATATTTACATTAATTAATGAATTATTGATCCATTTTTTTGATTATAAGAATAAATTACCTTAGGGATAACAGCGTAATCTTTTTAGGGAGTTCTTATCGAAATAAGGGA
>Pseudamophilus_japonicus_HM050
GTTTAATATTAAAATTTTTTTGCGAAATTAGGGATTCAATTTTTTTTGATTTTTTAATATTTTATTGGGGTGATAAAAAGATTAGTTAAACTCTTTTTTTATACAAACATTTATTTATGAGTTTTTGATCCGTTGTTTTACGATTATAAGAATAAATTACCTTAGGGATAACAGCGTAATCTTTTTAGAGAGTTCTTATCGAAATAAGGGA
>Grouvellinus_marginatus_HM051
GTTTTACTGTATTAATTTAATTTTATTTTAGGGATTTAATTTATATTTTTGTTAATATTGTTTTATTGGGGTGATGGAAAGACTTAATTAACTCTTTTTTTATTAGTATACTTTTTTGTAAAATTTTGATCCATTATTTATGATTACAAGAAAAAATTACCTTAGGGATAACAGCGTAATTTCTATAAAGAGTTCTAATCGAAATGGAGGA
>Grouvellinus_nitidus_HM052
GTTTTACGGTATTAGTTTAGTTTTATTTTAGGGATTTAATTTATACTTTTGTTAGTATTGTTTTATTGGGGTGATAGAAAGACTTAATTAACTCTTTTTTTATTAATATACTTTTTTGTAAAATTTTGATCCATTATTTATGATTACAAGAAAAAATTACCTTAGGGATAACAGCGTGATTTCTATAAAGAGTTCTAATCGAAATGGAAGA
>Zaitzeviaria_ovata_HM053
GTTTGATATAGTTAATTGGTTTGATTTTAAGAATTTAATTTTGATTATTTTAAGTTATATTTTGTTGGGGTGATGAAAGAATTAATTAAACTTCTTTTTTATTAATACATTAATATATGGGTGTTTGATCCTTAAATAGTTGGATTAAAAGAATAAATTACCTTAGGGATAACAGCGTAATCTTTTTAAAGAGTTCATATCGAAATTAAGGA
>Zaitzeviaria_brevis_HM054
GTTTAATATAGTTAATTGGTTTAATTTTAAGAATTTAATGTTGATTATTTTAAGTTATATTTTGTTGGGGTGATGAAAGAATTGACTAAACTTCTTTTTTATTTATACATTAATATGTGGATATTTGATCCTAAAGTAGTTGGATTAAAAGAATAAATTACCTTAGGGATAACAGCGTAATCTTTTTAAAGAGTTCATATCGAAATTAGGGA
>Zaitzeviaria_sotai_HM055
GTTTTATAAAATTGTTTAATTTAATTTTAAGAATTTAATTTTTATTATTTTAGGTTTTATTTTGTTGGGGTGATGAAAGAATTAATTAAACTTCTTTTTTATTGTTACATTGATTTATGAGAATTTGATCCTGAATTTGGCGGGTTATAAGAATAAATTACCTTAGGGATAACAGCGTAATCTTTTTAAAGAGTTCTTATCGAAATTAAGGA
>Zaitzevia_awana_HM056
GTTTTATATAATTACTTTAGTTTTTTTAAGGAATTGAATTTTAATTATTTTTAATTATATTTTATTGGGGTGATAAAAAGACTAATTAAACTCTTTTTTTATTTTTACATTAATAAATGATTATTTGATCCGTTGTTTACGATTATAAGAATAAATTACCTTAGGGATAACAGCGTAATCTTTTTAGAGAGTTCTTATCGAAATAAGGGA
>Zaitzevia_rivalis_HM057
GTTTTATATAATTACTTTAGTTTTTTTAAGGAATTGAATTTTAATTACTTTTAATTATATTTTATTGGGGTGATAAAAAGACTAACTAAACTCTTTTTTTATTTTTACATTAATAAATGATTATTTGATCCGTTGTTTACGATTATAAGAATAAATTACCTTAGGGATAACAGCGTAATCTTTTTAGAGAGTTCTTATCGAAATAAGGGA
>Zaitzevia_tsushimana_HM058
GTTTTATATAATTATTTTAGTTTTTTTAAGGAATTAAATTTTAATTATTTTTAATTATATTTTATTGGGGTGATAAAAAGATTAACTAAACTCTTTTTTTATTTTTACATTAATAAATGATTATTTGATCCGTTGTTTTACGATTATAAGAATAAATTACCTTAGGGATAACAGCGTAATCTTTTTAGAGAGTTCTTATCGAAATAAGGGA
>Augyles_japonicus_HM059
GTTTAATTCAATTTTTTTTATATTTTTAAGAATTTTTTGTAAATTATTTTGAATTTGGTTGGGGTGACTTTAAGATTTAATTAACTCTTAAATTTTTATTTCAATAATGATTGTTTTTATGATCCGAATTTTTTGATTAATAGATTAAATTACCTTAGGGATAACAGCGTTATTTTTCTAGAGAGTTCTTATCGAAAGAAAAGT
>Heterocerus_fenestratus_HM060
GTTTTATTTATTAATTTTATATAATTTACAGAATTTGGTTAAAAATTAATAAATTTTGCTGGGGTGGCATTAAGATTTAATTAACTCTTAAATTCTAACTTTCAATAGTTATTGTAATATCTTGATCCAATTTTTTTGATTAATAGATTAAATTACCTTAGGGATAACAGCGTTATATTTCTTGAGAGTTCTTATCGAAAGAAAAGA
>Ordobrevia_maculata_HM061
GTTTAATATTTATTTTTAGAGTAATTATTTTTAAGAATTTATTGTTTATTTTATAAAGAGTATTTTATTGGGGTGATAGGAAGATTTAATTAACTCTTTTATATTTTTACATTAATTAATGAATTTCTGATCCGTTTTTAACGATTATAAGAGTAAATTACCTTAGGGATAACAGCGTAATCTTTTTTGAGAGTTCTTATCGAAATAAAGGA
>Pseudamophilus_japonicus_HM062
GTTTAATATTAAAATTTTTTTGCGAAATTAGGGATTCAATTTTTTTTGATTTTTTAATATTTTATTGGGGTGATAAAAAGATTAGTTAAACTCTTTTTTTATACAAACATTTATTTATGAGTTTTTGATCCGTTGTTTTACGATTATAAGAATAAATTACCTTAGGGATAACAGCGTAATCTTTTTAGAGAGTTCTTATCGAAATAAGGGA
>Zaitzeviaria_gotoi_HM064
GTTTTATAAAATTGTTTAATTTAATTTTAAGAATTTAATTTTTATTGTTTTAGGTTTTATTTTGTTGGGGTGATGAGAGAATTAATTAAACTTCTTTTTTATTGTTACATTGATTTATGAGAATTTGATCCTGAATTTGGTGGGTTATAAGAATAAATTACCTTAGGGATAACAGCGTAATCTTTTTAAAGAGTTCTTATCGAAATTAAGGA
>Neohydrocoptus_sp._K016
GCTTCATATTAATTAGGTTTATTATTTTTGTTAATTTTTTTATTATATTGATTTTAGTATTTGGTTGGGGTAACTTAAGAATTAATTTAATTTCTTTTATTTGTTTTCATTAATTAGTGTTTTAGTGATCCGTAATTATTACGATTGTAAGATTAAGTTACTTTAGGGATAACAGCGTAATTTTTCTGGAAAGTTCTTATTGATAGAAAAGT
>Microdytes_uenoi_K017
TTTTTATTTAATTAATATATAAAATATAAGGATTAATTAATTTTATATAAAATTTTAAATTTTATTGGGGTAATATAAAGATTTAAGTAATTCTTTAGTATCAATACATAAATTAATGAATATATGATCCATGATAATGATTAAAAGATTAAGTTACCTTAGGGATAACAGCGTAATTTTTTTAAAGAGTTCTTATCGATAAAAAAGT
>Microdytes_uenoi__K018
TTTTTATTTAATTAATATATAAAATATAAGGATTAATTAATTTTATATAAAATTTTAAATTTTATTGGGGTAATATAAAGATTTAAGTAATTCTTTAGTGTTAATACATAAATTAATGAATATATGATCCATAATAATGATTAAAAGATTAAGTTACCTTAGGGATAACAGCGTAATTTTTTTAAAGAGTTCTTATCGATAAAAAAGT
>Hydroglyphus_flammulatus_K019
TCTTTATAAATTTATTTATTTAATTTTTTAGGATTATTAATTTTTATATAGGTAAATTTATTTTATTGGGGTAATAAAAAGATTTAATAAATTCTTTTAAAAATTTTCATTGATTAGTGTTTTTAGTGATCCTATATTATAGATTATAAGATTAAGTTACTTTAGGGATAACAGCGTAATTTTTTTAGAGAGTTCTTATCGATAAAAAAGT
>Copelatus_japonicus_K024
TCTTTATATTATTTTAAATAATTTTAATTAGGAATATTTTATTTTTTATTTATAATAGTATTTTATTGGGGTAATAAAGAGATTAAAGTAATTCTTTTTGATATAAAATATTAATTAGTAGTTTTATGATCCAATAATTTTGATTAAAAGATTAAGTTACCTTAGGGATAACAGCGTAATTTTTTTAGAGAGTTCATATCGATAAAAAAGT
>Copelatus_kammuriensis_K026
TCTTTATATTATTTTAAATAGTTTTAATTAAGATTATTTTATTTTTTATTTATATTAATATTTTATTGGGGTAATAAAGAGATTAACATAATTCTTTTTAATATAAAATATTAATTAGTAGTTTTATGATCCAATAGTTTTGATTAAAAGATTAAGTTACCTTAGGGATAACAGCGTAATTTTTTTAGAGAGTTCATATCGATAAAAAAGT
>Platynectes_chujoi_K028
TCTTTATACAAAATTAATTAGTTTTATTTAAGATTTTATTTTTTATTTGATTTTTTATTTTATTGGGGTAATAAAAAGACTTGATAAATTCTTTTTTTTTATTTTCATTGATTTATGTATTTATGATCCAATTTTATTGATTAAAAGATTAAGTTACCTTAGAGATAACAGCGTTATTTTTTTAAAGAGTTCATATCGATAAAAAAGT
>Hydaticus_bowringii_K029
TCTTTATATTATAATTAATAGTTTTAATATAGAATTTTTTATTAATTATTGGTTTTAATATTTTATTGGGGTAATAAAAAGATTAGATTAATTCTTTTTGAATATATTCATTTATTTATGTTTATATGATCCAATTATTTTGATTAAAAGATTAAGTTACCTTAGGGATAACAGCGTAATTTTTTTAGAGAGTTCATATCGATAAAAAAGT
>Hydrochara_affinis_K031
GTTTTATATTTAATTTATTTGTTATTTTGAAGAATTTAAATATAATGATTAAATGAAGTATTTGATTGGGGTGATTAAGAAATTTAATAAACTTTTTTTATTTTAAAACATTGATTTATGATTATTTGATCCAATTATTTTGATTATAAGATTAAATTACCTTAGGGATAACAGCGTAATTTTTTTGGAGAGTTCTAATCGATAAAAGAGT
>Peltodytes_sinensis_K063
TTTTTATATTAATTAATATTAAATTATTTAAGATTTGTATATTTTTATTTTTAATTAATATTTTATTGGGGTAATAAGAAGATTTAAAAAATTCTTTTTTTTTATTAATATTAATTTATAAGTTTTTGATCCTTTTATAAAGATTAAAAGATTAAATTACCTTAGGGATAACAGCGTTATTTTTTTAGAGAGTTCATATCGATAAAAAAGT
>Noterus_japonicus_K066
GCTTTATTATTAAAGTTTTTATTATTTTATTGATTATTTTAGTAATAATTTTTTTAATAATTTGATTGGGGTAATTAAAAGATTTAATTAATTCTTTTTTATTATATTCATTAATTTATGTTTAATTGATCCATTAATATTGATTAAAAGATTAAGTTACTTTAGGGATAACAGCGTAATTTTTTTGGAGAGTTCATATTTATAAAAAAGT
>Canthydrus_nitidulus_K067
GCTTTACTTTATATTTAATTATGATTTTTAAGATTTTTTATTTTCTTAATTTAATATAAAGTTTGATTGGGGAAATTTAAAGATTTATTTAATTCTTTATTATTTTTTTCATTAATTTATGTTTATTTGATCCAAAATTTTTGATTATAAGATTAAGTTACTTTAGGGATAACAGCGTAATTTTTTTAGAGAGTTCATATCGATAAAAAAGT
>Hydroglyphus_inconstans_K080
TCTTTATAAATTATTTTATATAATTTTTTAGGATTATTAATTTTTGTATAAATATATTTATTTTATTGGGGTAATAAAAAGATTAAATTAATTCTTTTTAAATTTTTTCATTGATTAATGTTTTTTATGATCCTTTATTAAAGATTATAAGATTAAGTTACTTTAGGGATAACAGCGTAATTTTTTTAGAGAGTTCCTATCGATAAAAAAGT
>Hydroglyphus_inconstans_K081
TCTTTATAAATTATTTTATATAATTTTTTAGGATTATTAATTTTTGTATAAATATATTTATTTTATTGGGGTAATAAAAAGATTAAATTAATTCTTTTTAAATTTTTTCATTGATTAATGTTTTTTACGATCCTTTATTATAGATTATAAGATTAAGTTACTTTAGGGATAACAGCGTAATTTTTTTAGAGAGTTCTTATCGATAAAAAAGT
>Leiodytes_nicobaricus_K083
TCTTTATATATTTTTTTATATAAAATTTTTGGATTATTAATTTTTATATAGGAGATTATATTTAATTGGGGTAATTAAAAGATTCAAATAATTCTTTTTTATATAAACTTAAATTTGAGGGGTTTTAGATCCAATATTATTGATTATAAGATTAAGTTACCTTAGGGATAACAGCGTAATTTTTTTAAAGAGTTCTTATCGATAAAAAAGT
>Hydroporus_angusi_K086
TCTTTATATAATTTTTTTTAGTATTAATAAAGAAAAATTTATTTATTAAAATTAATTTTATTTTATTGGGGTAATAAAAAGATTTAAAAAATTCTTTAGTATTAAACAATAATTATTGATTATATGATCCATTATTAATGATTAAAAGATTAAGTTACCTTAGGGATAACAGCGTAATTTTTTTAGAGAGTTCTTATCAATAGAAAAGT
>Agabus_matsumotoi_K105
TCTTTATATTAGAAATATTAATTTTAATTAAGAATATTTAATTTTTTAGTATTTATAATATTTTATTGGGGTAATAAAAAGATTAAAATAATTCTTTTTTTATTTTAACATTTATTTATGATTAAATGATCCAATTTTATTGATTAAAAGATTAAGTTACCTTAGGGATAACAGCGTAATTTTTTTAGAGAGTTCATATCGATAAAAAAGT
>Rhantus_suturalis_K106
TCTTTATATAAATTTTAATAGTTTTAATTAAGAATATTTTATTTATTATTATTATTTATATTTTATTGGGGTAATAAAAAGATTAAAATAATTCTTTTTTTATTTAAACATTAATTTATGATTAAATGATCCAATAGTTTTGATTAAAAGATTAAGTTACCTTAGGGATAACAGCGTAATTTTTTTAGAGAGTTCATATCGATAAAAAAGT
>Hydaticus_aruspex_K107
TCTTTATATTAAATTTAATAATTTTAATTTAGAATATTTTATTAATTATTAATTTTATTATTTTATTGGGGTAATAAAAAGATTTAAATAATTCTTTTATAATTTTTTCATTTATTTATGTTTATATGATCCAATATTTTTGATTAAAAGATTAAGTTACCTTAGGGATAACAGCGTAATTTTTTTAGAGAGTTCATATCGATAAAAAAGT
>Hydaticus_vittatus_K108
TCTTTATATTATAATTAATAGTTTTAATATAGAATTTTTTATTTATTATTAGTTTTAATATTTTATTGGGGTAATAAAAAGATTAAATAAATTCTTTTTGAATATAATCATTTATTTATGTTTATATGATCCAATTATTTTGATTAAAAGATTAAGTTACCTTAGGGATAACAGCGTAATTTTTTTAGAGAGTTCATATCGATAAAAAAGT
>Hydaticus_conspersus_K109
TCTTTATATTAATATTATTGATTTTAATATAGAATTTTTTATTAATTAATAGTAATAATATTTTATTGGGGTAATAAAAAGATTAAAAAAATTCTTTTTGTAATTATTCATTAATTTATGTTTATATGATCCAATTTTTTTGATTAAAAGATTAAGTTACCTTAGGGATAACAGCGTAATTTTTTTAGAGAGTTCATATCGATAAAAAAGT
>Hydaticus_yambaruensis_K110
TCTTTATATTAATATTATTAATTTTAATATAGAATTTTTTATTAATTAATAGTAATAATATTTTATTGGGGTAATAAAAAGATTAAAAAAATTCTTTTTGAAATTATTCATTAATTTATGTTTATATGATCCAATTTTTTTGATTAAAAGATTAAGTTACCTTAGGGATAACAGCGTAATTTTTTTAGAGAGTTCATATCGATAAAAAAGT
>Hydaticus_pacificus_K111
TCTTTATATTAATATTATTAATTTTAATGTAGAATTTTTTATTAATTAATAGTAATAATATTTTATTGGGGTAATAAAAAGATTAAAAAAATTCTTTTTGAATTTATTCATTAATTTATGTTTATATGATCCAATTATTTTGATTAGAAGATTAAGTTACCTTAGGGATAACAGCGTAATTTTTTTAGAGAGTTCATATCGATAAAAAAGT
>Cybister_sugillatus_K114
TCTTTATATTTTTTATTTTAATTAAATTTTAGAATTAATTATTATTTAAAGTAAAAATTATTATATTGGGGTAATATAAAGATTAAAAAAATTCTTTATTTATTTATACATTAATTTATGATTATTTGATCCAATTTTATTGATTATAAGATTAAGTTACCTTAGGGATAACAGCGTAATTTTTTTAGAGAGTTCATATCGATAAAAAAGT
>Cybister_rugosus_K115
TCTTTATAATTTTTTAATTAATTAAATTTTAGAATTTATTATTATTTAATTTAAAAATTATTATATTGGGGTAATATAAAGATTTAAAAAATTCTTTATTTATTAAAACATTAATTTATGATTATTTGATCCAATATTATTGATTATAAGATTAAGTTACCTTAGGGATAACAGCGTAATTTTTTTAGAGAGTTCATATCGATAAAAAAGT
>Dytiscus_dauricus_K117
TCTTTATATTTTATTTATTGATTTTAATATAGAAATTTTTATTTTTTAATATTAAAAATATTTTATTGGGGTAATAAAAAGATTAATAAAATTCTTTTTAAAAAAATACATTAATTTATGATCGTGTGATCCAATTTTTTTGATTATAAGATTAAGTTACCTTAGGGATAACAGCGTAATTTTTTTTGAGAGTTCATATCGATAAAAAAGT
>Dineutus_australis_K118
TCTTTATTATTTTATTTTAAATAATTATTTAGATTATTATAATTTTTTAAGTTAAAATAATTTTATTGGGGTAATATAAAGATTAAAATAATTCTTTATTTTAAAAACATAAATTTATGGTTTATTTGATCCAGTTTTATTGATTATAAGATTAAGTTACCTTAGGGATAACAGCGTAATTTTTTTAAAGAGTTCATATCGATAAAAAAGA
>Dineutus_mellyi_mellyi_K119
TCTTTATTATTTATTATTTAAAAATTATTTAGATTTTTATAGTTTTTAGATATTAAATAATTTTATTGGGGTAATATAAAGATTTAAGTAATTCTTTATTAATTTAAACATAAATTTATGATTTATTTGATCCAATATTATTGATTATAAGATTAAGTTACCTTAGGGATAACAGCGTAATTTTTTTAAAGAGTTCATATCGATAAAAAAGA
>Dineutus_mellyi_insularis_K120
TCTTTATTATTTATTATTTAAAAATTATTTAGATTTTTATAGTTTTTAGATATTAAATAATTTTATTGGGGTAATATAAAGATTTAAGTAATTCTTTATTAATTTAAACATAAATTTATGGTTTATTTGATCCAATATTATTGATTATAAGATTAAGTTACCTTAGGGATAACAGCGTAATTTTTTTAAAGAGTTCATATCGATAAAAAAGA
>Amphiops_mater_K121
GTTTAATATTTTATTTATTTAATTATATGTTAGGAATTAAATTTTATTGAATATTTAATTTATTTTGTTGGGGTGATAGAAAAATTAAATTAACTTTTTCTTTTTTATTTCAATAATTATTGTTTTATTGATCCATTATTAGTGATTATAAGATTAAATTACCTTAGGGATAACAGCGTAATTTCTTTGGAGAGTTCATATCGATAAAGAAGT
>Regimbartia_attenuata_K125
GTTTAATAATGAATTTTAGATAATAATTAGGAATTGAACTATTTTTTATTTATTTGTTATTTTGTTGGGGTGACAGAAAAATTAATTTAACTTTTTTCTTTTCTTTAACATTGATATATGGTTAATTGATCCAATTTTTTTGATTAAAAGATTAAATTACCTTAGGGATAACAGCGTAATCTTCTTGGAGAGTTCTTATTGATAAGAAGGT
>Paracymus_atomus_K130
GTTTAATAGATTTTAAATTTTTATATATTTAAGTATAAATTTTTGTAAATTTTTAAATTTATTTGGTTGGGGTGACATAAAAATTTAATTAACTTTTGTTATTTTTTACATTTATATATGATTTTTTAGATCCAGTATTTTTGATTTTAAGATTAAATTACCTTAGGGATAACAGCGTAATTTTTTTGGAGAGTTCTTATCAATAAAAAAGT
>Paracymus_atomus_K131_
GTTTAATAGATTTTAAATTTTTATATATTTAAGTATAAATTTTTGTAAATTTTTAAATTTATTTGGTTGGGGTGACATAAAAATTTAATTAACTTTTGTTATTTTTTACATTTATATATGATTTTTTAGATCCAGTATTTTTGATTTTAAGATTAAATTACCTTAGGGATAACAGCGTAATTTTTTTGGAGAGTTCTTATCAATAAAAAAGT
>Hydrochara_libera_K134
GTTTAATATTTATTTAAATAATTATTTTGAAGAATTTAAATATAATTATTAAAATAAGTATTTGATTGGGGTGATTAAGAAATTTAATAAACTTTTTTTATTTTTAAACATTGATATATGATTATTTGATCCAATTATTTTGATTATAAGATTAAATTACCTTAGGGATAACAGCGTAATTTTTTTGGAGAGTTCTAATCGATAAAAGAGT
>Hydrophilus_bilineatus_caschimirensis_K135
ATTTTATAGTTGAAATTTTTATTATTTTGAGGAATCTAATTTTATTAATTATTTTAACTATTTGGTTGGGGTGATTGGAAAATTTAACAAACTTTTCTTATTATTTATCATTGATTTATGTTTGCTTGATCCAATATTTTTGATTATAAGATTAAATTACCTTAGGGATAACAGCGTAATTTTTTTGGAGAGTTCAAATCGATAAAAGAGT
>Sternolophus_rufipes_K136
GTTTAATTTAATTTAAAATATTTATTTTAAAGAATTTAATTATAAATATTTTAAATTAAATTTAATTGGGGTGATTAAGAAATTTAATGAACTTTCTTTTTTTTTTATCATTGATTTATGATTTTGTTGATCCAGATTTTTTGATTATAAGATTAAATTACCTTAGGGATAACAGCGTAATTTTTTTGGAGAGTTCTAATCGATAAAAAAGT
>Sternolophus_inconspicuus_K137
GTTTTATATAATATTTATTATTTGTTTTTAGGAATTTAAATATAAGTATTAGATGTTTTATTTAATTGGGGTGATTAAGAAATTTAATTAACTTTCTTTTATTTTTATCATTTATTTATGATTTAATTGATCCAAATTTTTTGATTATAAGATTAAATTACCTTAGGGATAACAGCGTAATTTTTTTGGAGAGTTCTAATCGATAAAAAAGT
>Anacaena_okinawana_K138
GTTTTATATTTTGTAGATATATTATTTTTAAGTGTGTATTAATTATATTTATAAATTTATTTAATTGGGGTGATTTTAAAATTTAAATAACTTTTATTTTTAAAACCATTTATTTATGAATAATTGATCCATTAATAGTGATTAAAAGAATAAATTACCTTAGGGATAACAGCGTAATTTTTTTGGAGAGTTCTTATCGATAAAAAAGA
>Enochrus_esuriens_K141
GTTTAATAGGTTGGTTATTTATTAATTTTAGGAATTTATTTTTGATGGATTAATGACTATTTGATTGGGGTGATTAGAAAATTTATATAACTTTTGTTTTATTAAAACATTAATTTATGATTAATTGATCCACTTTTTGTGATTATAAGATTAAATTACCTTAGGGATAACAGCGTAATTTTTTTAGCGAGTTCTTATCAATAAAAAAGT
>Chasmogenus_abnormalis_K146
GTTTAATATTTTTTATAAATTTGTAATTTTATGAATTTTTATATTTTAATTTATATCAAATATTTTGTTGGGGTGACAGAAAAATTTAAAAAACTTTTTCTTTTTTTATACATATTTTTATGTTTATTTGATCCAGTTGAATGATTATAAGATTAAATTACCTTAGGGATAACAGCGTTATTTTTTTGGAGAGTTCTTATCGATAAAAAAGT
>Chasmogenus_abnormalis_K147
GTTTAATATTTTTTATAAGTTTGTAATTTTATGAATTTTTATATTTTAATTTATATCAAATATTTTGTTGGGGTGACAGAAAAATTTAAAAAACTTTTTCTTTTTTTATACATATTTTTATGTTTATTTGATCCAGTTGAATGATTATAAGATTAAATTACCTTAGGGATAACAGCGTTATTTTTTTGGAGAGTTCTTATCGATAAAAAAGT
>Helochares_anchoralis_K152
GTTTTATATTTAAAAAATTTTTTATATTTAGGAATTGACGTTATAAACATTTTTTTAAGTAATTTGTTGGGGTGACCGAAAAACTTAATAAACTTTTTCTTTGTTTAAACATTTATTTATGAATAGCTGATCCATTTTTAATGATTAAAAGATTAAATTACCTTAGGGATAACAGCGTAATTTTTTTGGAGAGTTCTAATCAATAAAAAAGT
>Helochares_uenoi_K154
GTTTTATATTAAAATATTTTTTTTTATTTAGGAATTTATAATATATTAATTTATTTTAATAATTTGTTGGGGTGACCAAAAAACTTAAATAACTTTTTTTTGTTAATTACATTTTTATATGAATTATTGATCCATTAATTATGATTAAAAGATTAAATTACCTTAGGGATAACAGCGTAATTTTTTTGGAGAGTTCTAATCGATAAAAAAGT
>Spercheus_stangli_K156
GTTTTATAATTTTGTTTATTAAAAATTTTTTAGAATTTTAAGATTTTTAATATATAAAATTATTTTGTTGGGGTGACAGAAAAATTTAATAAACTTTTTTTAATTTTAAACATTTATTTATGAATTATTGATCCATTATTAATGATTAAAAGATTAAATTACCTTAGGGATAACAGCGTAATTTTTTTGGAGAGTTCTTATCGATAAAAGAGT
>Hydaticus_rhantoides_K158
TCTTTATATTAAATTTATTAATTTTAATGTAGAATTTTTTCTTTATTATTAATTTTAGTATTTTATTGGGGTAATAAAAAGATTAATATAATTCTTTTTGAAATTTTTCATTAATTTATGTTTATTTGATCCAATTTTTTTGATTAAAAGATTAAGTTACCTTAGGGATAACAGCGTAATTTTTTTAGAGAGTTCATATCGATAAAAAAGT
>Limnebius_nakanei_okinawensis_K167
GTTTTATATTTAATTTATATTTAATTTAGAAAATTATTATAAAATAAAATATTTTATTGGGGTGATAAATAAATTTAATAAACTTTATTTTTTAAATACATTAATTTATGATTAATTGATCCATTAAAATGATTAAAAGATTAAATTACCTTAGGGATAACAGCGTAATTTTTTTAAAGAGTTCTAATCGAAAAAAAAGA
>Limnebius_nakanei_okinawensis_K168
GTTTTATATTTAATTTATATTTAATTTAGAAAATTATTATAAAATAAAATATTTTATTGGGGTGATAAATAAATTTAATAAACTTTATTTTTTAAATACATTAATTTATGATTAATTGATCCATTAAAATGATTAAAAGATTAAATTACCTTAGGGATAACAGCGTAATTTTTTTAAAGAGTTCTAATCGAAAAAAAAGA
>Zaitzevia_elongata_K178
GTTTTATATAATTATTTTAGTTTTTTTAAGGAATTAAATTTTAATTATTTTTAATTATATTTTATTGGGGTGATAAAAAGACTGACTAAACTCTTTTTTTATTTTTACATTAATAAATGGTTATTTGATCCGTTGTTTTACGATTACAAGAATAAATTACCTTAGGGATAACAGCGTGATCTTTTTAGAGAGTTCTTATCGAAATAAGGGA
>Zaitzevia_elongata_K179
GTTTTATATAATTATTTTAGTTTTTTTAAGGAATTAAATTTTAATTATTTTTAATTATATTTTATTGGGGTGATAAAAAGACTGACTAAACTCTTTTTTTATTTTTACATTAATAAATGGTTATTTGATCCGTTGTTTTACGATTACAAGAATAAATTACCTTAGGGATAACAGCGTAATCTTTTTAGAGAGTTCTTATCGAAATAAGGGA
>Neohydrocoptus_sp._K183
GCTTTATATTAATTAGGTTTATTATTTTTGTTAATTTTTTTATTATACTGATTTTAGTATTTGGTTGGGGTAACTTAAGAATTAATTTAATTTCTTTTATTTGTTTTCATTAATTAGTGTTTTAGTGATCCGTAATTATTATGATTGTAAGATTAAGTTACTTTAGGGATAACAGCGTAATTTTTCTGGAAAGTTCTTATTGATAGAGAAGT
>Copelatus_zimmermanni_K184
TCTTTATATTGATTTAGATAATTTTAATTAAGAATATTTTATTTATTATTTATTTTTTTATTTTATTGGGGTAATAAAAAGATTTAATTAATTCTTTTTGATATTAAATATAGGTTAGTATATTTTTGATCCAATATTTTTGATTATAAGATTAAGTTACCTTAGGGATAACAGCGTAATTTTTTTAAAGAGTTCATATCGATAAAAAAGT
>Hydrovatus_pumilus_K186
TCTTTATATTTATTTAATTAAAATTAGTAAATAAAAGTTTATAATTTATTTAATAGAATATTTTATTGGGGTAATAATAAGATTTAATTAATTCTTATGAATTTTTACATTGATAAATGGTTAAGTGTTGATCTTTTATTAAAGATAATAAGATTAAGTTACCTTAGGGATAACAGCGTAATTTTTTTGGAGAGTTCATATCGATAAAAAAGT
>Hydrovatus_pumilus_K191
TCTTTATATTTATTTAATTAAAATTAGTAAATAAAAGTTTATAATTTATTTAATAGAATATTTTATTGGGGTAATAATAAGATTTAATTAATTCTTATGAATTTTTACATTGATAAATGGTTAAGTGTTGATCTTTTATTAAAGATAATAAGATTAAGTTACCTTAGGGATAACAGCGTAATTTTTTTGGAGAGTTCATATCGATAAAAAAGT
>Peltodytes_intermedius_W019
TTTTTATATTAATTAATAATAAATTATTTAGGATTTATATATTTTTATTTTTAATTAATATTTTATTGGGGTAATAAGAAGATTAAAAAAATTCTTTTTTTTTATTAATATTAATTTATAAATTTTTGATCCTTTAATAGAGATTAAAAGATTAAATTACCTTAGGGATAACAGCGTAATTTTTTTAGAGAGTTCATATCGATAAAAAAGT
>Haliplus_ovalis_W020
TCTTTATAATTTAATAATTAAATTTAATTTAGATTAAATTTATTTTTTATTTTTTAAATTATTTTATTGGGGTAATATAAAGATTAAAAAAATTCTTTATTTTAAAAAACATATATTTATGATTGTATGATCCAATTTTATTGATTATAAGATTAAGTTACCTTAGGGATAACAGCGTAATTTTTTTTGAGAGTTCATATCGATAAAAAAGT
>Noterus_japonicus_W021
GCTTTATTATTAAAGTTTTTATTATTTTATTGATTATTTTAGTAATAATTTTTTTAATAATTTGATTGGGGTAATTAAAAGATTTAATTAATTCTTTTTTATTATATTCATTAATTTATGTTTAATTGATCCATTAATATTGATTAAAAGATTAAGTTACTTTAGGGATAACAGCGTAATTTTTTTGGAGAGTTCATATTTATAAAAAAGT
>Canthydrus_politus_W022
GCTTTACTTTATATTTGATTATGATTTTTAAGATTTTTTATTTTCTTAATTTAATATAAAGTTTGATTGGGGAAATTTAAAGATTTATTTAATTCTTTATTATTTTTTTCATTAATTTATGTTTATTTGATCCAAAATTTTTGATTATAAGATTAAGTTACTTTAGGGATAACAGCGTAATTTTTTTAGAGAGTTCATATCGATAAAAAAGT
>Canthydrus_politus_W023
GCTTTACTTTATATTTGATTATGATTTTTAAGATTTTTTATTTTCTTAATTTAATATAAAGTTTGATTGGGGAAATTTAAAGATTTATTTAATTCTTTATTATTTTTTTCATTAATTTATGTTTATTTGATCCAAAATTTTTGATTATAAGATTAAGTTACTTTAGGGATAACAGCGTAATTTTTTTAGAGAGTTCATATCGATAAAAAAGT
>Hyphydrus_laeviventris_laeviventris_W025
TCTTTATTTATATAAATTATAATTTTTATAAAGATTATTTTATTATTTATAATTTTGTAAATTTTATTGGGGTAATAAAAAGATTAAAATAATTCTTTTTTAATTTTTACAATTATTATTGATTATATGATCCATTATTATTGATTAAAAGATTAAGTTACCTTAGGGATAACAGCGTAATTTTTTTAAAGAGTTCATATCGATAAAAAAGA
>Hydrovatus_seminarius_W026
TCTTTATATTATATGAATTAAAATTAATTATGAATAATATAAAATTTAATTTATATAAATATTTTATTGGGGAAATAATAAGATTAAAATAATTCTTTTAAAAAAAACATAAATTAATGGATAAAGTTTGATCCTTTATAAAGATAATAAGATTAAGTTACCTTAGGGATAACAGCGTAATTTTTTTAGAGAGTTCATATCGATAAAAGAGT
>Hydrovatus_seminarius_W027
TCTTTATATTATATGAATTAAAATTAATTATGAATAATATAAAATTTAATTTATATAAATATTTTATTGGGGAAATAATAAGATTAAAATAATTCTTTTAAAAAAAACATAAATTAATGGATAAAGTTTGATCCTTTATAAAGATAATAAGATTAAGTTACCTTAGGGATAACAGCGTAATTTTTTTAGAGAGTTCATATCGATAAAAGAGT
>Hydroporus_uenoi_W030
TCTTTATATAATTTTTTTTAGTATTAATAAAGAAAATTTTATTTATTAATTTGATTTATATTTTATTGGGGTAATAAAAAGATTAAATAAATTCTTTTATATAAAACAAAGATTATTGATTATATGATCCATTATTAATGATTAAAAGATTAAGTTACCTTAGGGATAACAGCGTAATTTTTTTAGAGAGTTCTTATCAATAAAAAAGT
>Nebrioporus_nipponicus_W031
TCTTTATATTAAATTTAATAATTTTATTTAAGATTTTTTATATAATTATTAATTTTATTATTATATTGGGGTAATAGGAAGATTAATAAAATTCTTTTTAATTTTTTTACAATAATAATTGTTTATTTGATCCTTAATTTAAGATAATAAGATTAAGTTACCTTAGGGATAACAGCGTAATTTTTTTAAAGAGTTCATATCGATAAAAAAGT
>Neonectes_natrix_W032
TCTTTATAATAAATTTTATAAATTTATTTATGATTTATTAATTTTTTATAGTTTTTATTATTTTATTGGGGTAATAAAAAGATTTAATTAATTCTTTTTTAATTTAAACAAAAATAATTGATTAATTGATCCATTTTTAGTGAATGTAAGATTAAGTTACCTTAGGGATAACAGCGTAATTTTTTTAGAGAGTTCATATCGATAAAAAAGA
>Laccophilus_yoshitomii_W036
TCTTTATATTAAAATTAATAATTTAAATTAATAATTTTTAAATTTTTATTTGTAATAATATTTTATTGGGGTAATAAAAAGATTTAAATAATTCTTTTTTGAATATACAATGAATTTTGATTTTTTGATCCATTATTAATGATTATATGATTAAGTTACCTTAGGGATAACAGCGTAATTTTTTTAAAGAGTTCTTATCGATAAAAAAGT
>Copelatus_takakurai_W042
TCTTTATATTATTATAAATAATTTTAATTAAGAATATTTAATTTTTTATTTATATTAGTATTTTATTGGGGTAATAAAGAGATTAAGTTAATTCTTTTTGATATTAAATATTAATTAGTAATTTTATGATCCAATAATTTTGATTAAAAGATTAAGTTACCTTAGGGATAACAGCGTAATTTTTTTAGAGAGTTCATATCGATAAAAAAGT
>Platambus_pictipennis_W044
TTTTTATATTAAATTTAATAAATTTAATATAGATTTATTAATTTTTTATTAAATTTTTTATTTTATTGGGGTAATAGAGAGATTAATTGAATTCTTTTTAAAATTTTTCATTAATTTATGTTTAAGTGATCCAATTTTATTGATTATAAGATTAAATTACCTTAGGGATAACAGCGTAATTTTTTTAGAGAGTTCATATCGATAAAAAAGT
>Platambus_stygius_W045
TCTTTATATTAAAATTATTAATTTTAATTAAGAATATTTTATTTTTTAATATTTATAATATTTTATTGGGGTAATAAAAAGATTCAATTAATTCTTTTTTTTATAAACATTTATTAATGATTGTATGATCCAATTTTATTGATTAAAAGATTAAGTTACCTTAGGGATAACAGCGTAATTTTTTTAGAGAGTTCATATCGATAAAAAAGT
>Platambus_optatus_W046
TCTTTATATTAAAATTATTAATTTTAATTAAGAATATTTTATTTTTTAATATTTATAATATTTTATTGGGGTAATAAAAAGATTTAATTAATTCTTTTTTTTATAGACATTTATAAATGATTATATGATCCAATTTTATTGATTAAAAGATTAAGTTACCTTAGGGATAACAGCGTAATTTTTTTAGAGAGTTCATATCGATAAAAAAGT
>Agabus_conspicuus_W047
TCTTTATATTAAAAGTATTAATTTTAATTAAGAATATTTAATTTTTTAGTATTTATAATATTTTATTGGGGTAATGAAAAGATTAAATTAATTCTTTTTTTATTTTAACATTTATTTATGATTATATGATCCAATTTTATTGATTAAAAGATTAAGTTACCTTAGGGATAACAGCGTAATTTTTTTAGAGAGTTCATATCGATAAAAAAGT
>Agabus_browni_W048
TCTTTATATTAAAAGTATTAATTTTAATTAAGAATATTTAATTTTTTAGTATTTATAATATTTTATTGGGGTAATGAAAAGATTAAATTAATTCTTTTTTTATTTTAACATTTATTTATGATTATATGATCCAATTTTATTGATTAAAAGATTAAGTTACCTTAGGGATAACAGCGTAATTTTTTTAGAGAGTTCATATCGATAAAAAAGT
>Ilybius_apicalis_W049
TCTTTATATTTTATTGATTGATTTTATTTAAGATTGTTAAATTTTTTATTTAATAAAGTATTTTATTGGGGTAATAGAAAGATTTAAATAATTCTTTTTTAAAGTTTACATTTATAAATGATTTTATGATCCAATATTATTGATTATAAGATTAAGTTACCTTAGGGATAACAGCGTAATTTTTTTTGAGAGTTCATATCGATAAAAAAGC
>Rhantus_erraticus_W052
TCTTTATATAAATTTTAATAATTTTAATTAGGATTATTTTATTTATTATTAATATTTGTATTTTATTGGGGTAATAAAGAGATTTAATTAATTCTTTTTTTATTTAAACATTAATTTATGATTAAATGATCCAATATTTTTGATTAAAAGATTAAGTTACCTTAGGGATAACAGCGTAATTTTTTTGGAGAGTTCATATCGATAAAAAAGT
>Cybister_brevis_W054_
TCTTTATAAATTTTATTTTAATTAAATTTTAGAATTAATTATTATTTAAAATAAAATTTATTATATTGGGGTAATATAAAGATTAAAGTAATTCTTTATTTATAATAACATTAATTTATGATTATTTGATCCAATATTATTGATTATAAGATTAAGTTACCTTAGGGATAACAGCGTAATTTTTTTAGAGAGTTCATATCGATAAAAAAGT
>Cybister_tripunctatus_lateralis_W055
TCTTTATAATTTTTATTTTAATTAAATTTTAGAATTAATTATTATTTAATTTAAAAATTATTATATTGGGGTAATATAAAGATTAAAATAATTCTTTATTTATTAGTACATTAATTTATGATTATTTGATCCAATATTATTGATTATAAGATTAAGTTACCTTAGGGATAACAGCGTAATTTTTTTAGAGAGTTCATATCGATAAAAAAGT
>Cybister_lewisianus_W056
TCTTTATAATTTTTATATTAATTAAATTTTAGAATTTATTATTATTTAATATAAAAATTATTATATTGGGGTAATATAAAGATTTAAGTAATTCTTTATTTATTTAAACATTAATTTATGATTATTTGATCCAATATTATTGATTATAAGATTAAGTTACCTTAGGGATAACAGCGTAATTTTTTTAGAGAGTTCATATCGATAAAAAAGT
>Cybister_chinensis_W057
TCTTTATAATTTTTATTTTAATTAAATTTTAGAATTTATTATTATTTAATATAAAAATTATTATATTGGGGTAATATAAAGATTTAAGTAATTCTTTATTTATTTATACATTAATTTATGGTTATTTGATCCAATATTATTGATTATAAGATTAAGTTACCTTAGGGATAACAGCGTAATTTTCTTAAAGAGTTCATATCGATAAGAAAGT
>Dineutus_mellyi_mellyi_W058
TCTTTATTATTTATTATTTAAAAATTATTTAGATTTTTATAGTTTTTAGATATTAAATAATTTTATTGGGGTAATATAAAGATTTAAGTAATTCTTTATTAATTTAAACATAAATTTATGATTTATTTGATCCAATATTATTGATTATAAGATTAAGTTACCTTAGGGATAACAGCGTAATTTTTTTAAAGAGTTCATATCGATAAAAAAGA
>Satonius_kurosawai_W060
GCTTTATAAATTTTATTATAATTTAAATATAGAATTTATAAAATTTTATAATAAAATTTATTTAATTGGGGTGATTAAAAAATTTAATAAACTTTTTTTTATTTATACCATTAATATATGTATATATGATCCATTATTATTGATTATAAGATTAAGTTACTTTAGGGATAACAGCGTAATTTTTTTAAAGAGTTCTTATCGAAAAAAAAGA
>Ochthebius_hasegawai_W062
GTTTTATATATATATAAATATTTTTTATATAATTAATCATATTTATTTATATATTTTATTGGGGTGATAAATAAATTTAATTAACTTTATTTTTTTTATTACATTAATTTATGAATTTATGATCCATTATTTATGATTATAAGATTAAATTACCTTAGGGATAACAGCGTTATCTTTTTTAAGAGTTCAAATCGAAAAAAAGGA
>Ochthebius_nakanei_W064
GTTTTATATATATTTATATATTTTTTTTATAAATTTTTAATATTTAAATATTTATTTTATTGGGGTGATAATTAAATTTAATTAACTTTATTTTTTTTTTTACATTTATTTATGAATTAATGATCCATTTATAATGATTATAAGATTAAATTACCTTAGGGATAACAGCGTTATCTTTTTAGAGAGTTCAAATCGAAAAAAAGGA
>Laccobius_oscillans_W066
GTTTAATATAATTTTAATTTAAATATTTAAAGTATTAATATTTTTAATTTAAAATTATATTTTATTGGGGTGATAAGAAAATTTATTAAACTTTTCTTTTTAAAAACATTAATAATTGATTTTATGATCCATATTTTATGATTATAAGTTTAAATTACCTTAGGGATAACAGCGTTATTTTTTTGGAGAGTTCTAATCGATAAAAAAGT
>Hydrochara_affinis_W067
GTTTTATATTTAATTTATTTGTTATTTTGAAGAATTTAAATATAATGATTAAATGAGGTATTTGATTGGGGTGATTAAGAAATTTAATAAACTTTTTTTATTTTAAAACATTGATTTATGATTATTTGATCCAATTATTTTGATTATAAGATTAAATTACCTTAGGGATAACAGCGTAATTTTTTTGGAGAGTTCTAATCGATAAAAGAGT
>Hydrophilus_acuminatus_W068
ATTTTATAAATTTACTTTTTTATTATTTTGAAGAATTAAATTATTAATAATAATTAAATTTATTTGGTTGGGGTGATTGGAAAATTTAATTAACTTTTCTTTATTTTTTTCATTGATTTATGTTTAATTGATCTAATTTTATTGATTAAAAGATTAAATTACCTTAGGGATAACAGCGTAATTTTTTTTGAGAGTTCAAATCGATAAAAGAGT
>Sternolophus_rufipes_W069
GTTTAATTTAATTTAAAATATTTATTTTAAAGAATTTAATTATAAATATTTTAAATTAAATTTAATTGGGGTGATTAAGAAATTTAATGAACTTTCTTTTTGTTTTATCATTGATTTATGATTTTGTTGATCCAGATTTTTTGATTATAAGATTAAATTACCTTAGGGATAACAGCGTAATTTTTTTGGAGAGTTCTAATCGATAAAAAAGT
>Hydrocassis_lacustris_W070
GTTTAATATTTTTTAAAATTATTATTTTTAAGTATTTAATTTTAGTATATTTTATAAGATATTTTGTTGGGGTGACCGAAAAATTTAATTAACTTTTTTTTATTAAAACCATTAATTTATGATTTTATGATCCAATAGTTTTGATTATAAGATTAAATTACCTTAGGGATAACAGCGTAATTTTTTTGGAGAGTTCTGATCGATAAAAAAGT
>Zaitzeviaria_ovata_W081
GTTTAATATAGTTAATTGGTTTGATTTTAAGAATTTAATTTTGATTATTTTAAGTTATATTTTGTTGGGGTGATGAAAGAATTAATTAAACTTCTTTTTTATTAATACATTAATATGTGGGTGTTTGATCCTTAAATAGTTGGATTAAAAGAATAAATTACCTTAGGGATAACAGCGTAATCTTTTTAAAGAGTTCATATCGAAATTAAGGA
>Laccotrephes_japonensis_HK001
ATTTTATATTTTTATAATTCTGTCTTTTTTTGTTTATTATTAAGATATAATTTATAATATATTTTGTTGGGGCGACAGGTAAATTTTTTTAACTTTTCTTTTTTTCCTTCATTAATTTATGTTTTTATGATCCGTTTATTTACGATTAAAAGATTAAATTACCTTAGGGATAACAGCGTTATTCTTTTGGAGAGTTCTTATCGATAAAGGAGT
>Laccotrephes_japonensis_HK002
ATTTTATATTTTTATAATTCTGTCTTTTTTTGTTTATTATTAAGATATAATTTATAATATATTTTGTTGGGGCGACAGGTAAATTTTTTTAACTTTTCTTTTTTTTCTTCATTAATTTATGTTTTTATGATCCGTTTATTTACGATTAAAAGATTAAATTACCTTAGGGATAACAGCGTTATTCTTTTGGAGAGTTCTTATCGATAAAGGAGT
>Ranatra_chinensis_HK003
ATTTTATATACTTATTTTTTTAATAATTTGGTTTTTATTTATTATAAATCGAGATTATATTTTGTTGGGGAGACAGGAAAATTTTTTTAACTTTTTTTATTTAATTTCATTGATTTATGTTTTTTTGATCCATTTTTAATGATTAAAAGATTAAATTACCTTAGGGATAACAGCGTTATTCTTCTGGAGAGTTCTTATCGATAGAAGAGT
>Ranatra_unicolor_HK005
ATTTTATATTTGCTGTTTTATTATTTATTTAGTTTATGTTTGTTAGTAAATTAGTTAATATTTTGTTGGGGTGACAGGAAAATTTGTTAAACTTTTTTTATTTAAATTCATTGATTAATGTTTTTGTGATCCGTTTTTTGCGATTAAAAGATTAAATTACCTTAGGGATAACAGCGTAATTCTTTTGGAGAGTCCTTATCGATAAAGGAGT
>Appasus_major_HK007
ATTTTATATATTTATATAAATGATTTATTTATTAATTATGTGGTTTTTTATCTAAATATATTTTGTTGGGGCGATGGGAAGATTTTAATAACTCTTTTTTATTTTAGTCATTGATTTATGTTTTATTTTGATCCTTTTTTAGAGATTATAAGATTAAATTACCTTAGGGATAACAGCGTAATTCTTTTGGAGAGTTCTTATCGATAAAAGAGT
>Micronecta_kiritshenkoi_HK009
ACTTTACTTTTTTTTTATAATATTTTTTTTTGTTATTTTACATTTTTTATAAACCTAAAGTTGGGTTGGGGCGACTTTGAGGACTTTTTAACCCTTAAATTTATTTTTCACTAATGAGTGTATTGATCCATTATTAATGATTATTAGATTAAGTTACCTTAGGGATAACAGCGTAATTTATTTGGAGAGTTCTTATCGATAAATAAGA
>Micronecta_kiritshenkoi_HK010
ACTTTACTTTTTTTTAATATTTAATTTTTTTGTAAATTTATATTTTATATTAAAAAAAAGTTTGGTTGGGGCGACTTTAAGGATTTTTTAACCCTTAAATTTTTTTTTCACTAATTAGTGTTTTGATCCATTATTAATGATTATTAGATTAAGTTACCTTAGGGATAACAGCGTAATTTATTTGGAGAGTTCTTATCGATAAATAAGA
>Xenocorixa_vittipennis_HK011
ACTTTATAATTAATTTAATTTATGTGTTTTTAGGTTATAATTTATTAGATTATATTAATTATTGTGTTGGGGCGACAAGAAAATTTATTTAACTTTTCTATAAATTTCATTAATTAATGTTTAAATGATCCTGTATTATGGACAGTTAGAATAAGTTACCTCAGGGATAACAGCGTAATTTTTTTGGAGAGTTCTTATCGATAAAGAAGT
>Xenocorixa_vittipennis_HK012
ACTTTATAATTAATTTAATTTATGTGTTTTTAGGTTATAATTTATTAGATTATATTAATTATTGTGTTGGGGCGACAAGAAAATTTATTTAACTTTTCTATAAATTTCATTAATTAATGTTTAAATGATCCTGTATTATGGACAGTTAGAATAAGTTACCTCAGGGATAACAGCGTAATTTTTTTGGAGAGTTCTTATCGATAAAGAAGT
>Sigara_matsumurai_HK013
ACTTTATATTTATTTATATATTAATATTTTTGGTTAATAATATGTTGTATTTTTATAAGTATTTTGTTGGGGCGACAAGAAAATTTATTTAACTTTTTTTTATTAATTTCATTAATTAATGTATAAATGATCCTTTATTATGGATAAATAGAATAAGTTACCTTAGGGATAACAGCGTAATTTTTTTGGAGAGTTCTTATCGATAAAAAAGT
>Sigara_matsumurai_HK014
ACTTTATATTTATTTATATATTAATATTTTTGGTTAATAATATGTTGTATTTTTATAAGTATTTTGTTGGGGCGACAAGAAAATTTATTTAACTTTTTTTTATTAATTTCATTAATTAATGTATAAATGATCCTTTATTATGGATAAATAGAATAAGTTACCTTAGGGATAACAGCGTAATTTTTTTGGAGAGTTCTTATCGATAAAAAAGT
>Sigara_nigroventralis_HK015
ACTTTATATTTATTTAAATATTAATATATTTGGTTAATGATATGTTGTATTTTTATAAATATTTTGTTGGGGCGACAAGAAAATTTATTTAACTTTTTTTTATTAATTTCATTAATTAATGTATAAATGATCCTTTATTATGGATAGTTAGAATAAGTTACCTTAGGGATAACAGCGTAATTTTTTTGGAGAGTTCTTATCGATAAAAAAGT
>Sigara_nigroventralis_HK016
ACTTTATATTTATTTAAATATTAATATATTTGGTTAATGATATGTTGTATTTTTATAAATATTTTGTTGGGGCGACAAGAAAATTTATTTAACTTTTTTTTATTAATTTCATTAATTAATGTATAAATGATCCTTTATTATGGATAGTTAGAATAAGTTACCTTAGGGATAACAGCGTAATTTTTTTGGAGAGTTCTTATCGATAAAAAAGT
>Ilyocoris_cimicoides_exclamationis_HK018
ACTTTATTTTTAATGTTATATTTAATATTTGGTTTATATTTTATTAAGTATTTCTTATAAAATTTTGTTGGGGTGACAGGGGGATTTTCTTAGCTCCCTTAAATTTTTACACATGAATTAATGTATTGTTGATCCAAAATTTTTGATTATTAGATTAAGTTACCTTAGGGATAACAGCGTAATTCTATTGGAGAGTTCTTATCGATAATAGAGT
>Enithares_sinica_HK019
ACTTTATTTCTTAATTATATAATTGTTTTGGTTTATGATATTTTATATAATAATTGAATTTTTATTGGGGTGATATGAAAATTTAATTAACTTTTCTTTAATTTTTTTCAATAATTATTGTATTTTTGATCCAATTTTTTTGATTATTAGTTTAAGTTACCTTAGGGATAACAGCGTTATTTTATTGGAGAGTTCATATCGATAATAGAGT
>Notonecta_triguttata_HK022
ACTTTATTTAAATAAGTAATTATTTAATTTTGATAATTATTTAAATATATATTTATTTAAATTTTGTTGGGGTGACAGGAAAATATTTTTAACTTTTCTTTATTTAATTCATAAATTAATGTATTTTTGATCCAATATTTTTGATTAAAAGATTAAGTTACCTTAGGGATAACAGCGTAATTCTTTTGGAGAGTTCTTATCGATAAAGGAGT
>Anisops_ogasawarensis_HK023
ACTTTATTTATTTTAATAATAAATTATTTTAGTTAATGTTTGTTTTATTTTTGCTATAAATTTTGTTGGGGTGACATGAAAATTTTTTTAACTTTTCATTTTTATTTTCATAAATATATGTTTTTTTGATCCAATTTTATTGATTAAAAGATTAAGTTACCTCAGGGATAACAGCGTAATTTTTTCGGAGAGTTCTTATTGATGAAGAAGT
>Anisops_ogasawarensis_HK024
ACTTTATTTATTTTGATTATAAATTATTTTAGTTAATGTTTGTTTTATTTTTGCTATAAATTTTGTTGGGGTGACATGAAAATTTTTTTAACTTTTCATTTTTATTTTCATAAATATATGTTTTTTTGATCCAATTTTATTGATTAAAAGATTAAGTTACCTCAGGGATAACAGCGTAATTTTTTCGGAGAGTTCTTATTGATGAAGAAGT
>Hydrometra_albolineata_HK027
AGTTTATTATTATATATATTATTTTTTTTTTGTTATTTATATGTATTAATATGTATAGTAATTTTGTTGGGGTGACATATAAAATTAATTAACTTTATAGTTTTTTTTTCAAATATTTTTGTATTTTTGATCCAGATTTTCTGATTATCAAATTAACTTACCTTAGGGATAACAGCGTAATTAGTTTGGAGAGTTCATATTGATAAACTAGA
>Hydrometra_albolineata_HK028
AGTTTATTATTATATATATTATTTTTTTTTTGTTATTTATATGTATTAATATATATAGTAATTTTGTTGGGGTGACATATAAAATTAATTAACTTTATAGTTTTTTTTTCAAATATTTTTGTATTTTTGATCCAGATTTTCTGATTATCAAATTAACTTACCTTAGGGATAACAGCGTAATTAGTTTGGAGAGTTCATATTGATAAACTAGA
>Pseudovelia_esakii_HK029
AGTTTACTTTTTTTAATAAATAATTTTTTTGGTTTTAAAATATATTTTTTTTGAAAAAAAAGTTTTATTGGGGCGATAATAAAATTTTATTAACTTTTATTTTTTTAATTTCATTTATTTATGTTTTTTTTTGATCCAGAATTTTTGATTATAAGATTAACTTACCTTAGGGATAACAGCGTAATTTTTTTGGAGAGTTCATATCGATAAAAAAGT
>Pseudovelia_esakii_HK030
AGTTTACTTTTTTTAATAAATAATTTTTTTGGTTTTAAAATATATTTTTTTTGAAAAAAAAGTTTTATTGGGGCGATAATAAAATTTTATTAACTTTTATTTTTTTAATTTCATTTATTTATGTTTTTTTGATCCAGAATTTTTGATTATAAGATTAACTTACCTTAGGGATAACAGCGTAATTTTTTTGGAGAGTTCATATCGATAAAAAAGT
>Pseudovelia_takarai_HK032
AGTTTACTTTTTTTAAAAAATAATTTTTTTGGTTTTTAGATATATTTTTTTTGAAGAAAAAGTTTTATTGGGGCGATAATAAAATTTTATTAACTTTTATTTTTTATTTTCATTTATTTATGTTTTTTTGATCCAGAATTTTTGATTATAAGATTAACTTACCTTAGGGATAACAGCGTAATTTTTTTGGAGAGTTCATATCGATAAAAAAGT
>Microvelia_reticulata_HK033
AGTTTACTTTTTTTAAAAAATTATTTTTTTGGGTTTTAAATATGTTTTTTTTGAAGAAAAAGTTTTGTTGGGGCGACAATAAAATTTATCTAACTTTTATTATTTTTATTCATTTATTTATGTTTTTTTGATCCAAAAATTTTGATTATAAGATTAACTTACCTTAGGGATAACAGCGTAATTTTTTCGGAGAGTTCATATCGATGAATAAGT
>Microvelia_reticulata_HK034
AGTTTACTTTTTTTAAAAAATTATTTTTTTGGGTTTTAAATATGTTTTTTTTGAAGAAAAAGTTTTGTTGGGGCGACAATAAAATTTATTTAACTTTTATTATTTTTATTCATTTATTTATGTTTTTTTGATCCAAAAATTTTGATTATAAGATTAACTTACCTTAGGGATAACAGCGTAATTTTTTCGGAGAGTTCATATCGATGAATAAGT
>Microvelia_douglasi_HK035
AGTTTACTTTTTTTAAAAAATTATTTTCTTAGTTTATAAATATCTTTTTTTTGAATGAAAAGTTTTGTTGGGGCGACAGTAAAATTTATTTAACTTTTATTTTTTTAAAACATTTATTTATGTTTTTTTGATCCAGAATTTTTGATTATAAGATTAACTTACCTTAGGGATAACAGCGTAATTTTTTTGGAGAGTTCATATCGATGAAAAAGT
>Microvelia_douglasi_HK036
AGTTTACTTTTTTTAAAAAATTATTTTCTTAGTTTATAAATATCTTTTTTTTGAATGAAAAGTTTTGTTGGGGCGACAGTAAAATTTATTTAACTTTTATTTTTTTAAAACATTTATTTATGTTTTTTTGATCCAGAATTTTTGATTATAAGATTAACTTACCTTAGGGATAACAGCGTAATTTTTTTGGAGAGTTCATATCGATGAAAAAGT
>Microvelia_uenoi_HK038
AGTTTACTTTTTTTAAAAAAATTATTTTTTGGTTTATAAATATTTTTTTTTTGAAAAAAAAGTTTTGTTGGGGTGACGGTAAAATTTATTTAACTTTTATTATTTATTACATAAATTTATGTTTTTATGATCCAAAATTTTTGATTAAAAGATTAACTTACCTTAGGGATAACAGCGTAATTTTTTTGGAGAGTTCATATTGATGAAAAAGT
>Microvelia_iriomotensis_HK039
AGTTTACTTTTTTTAGAAAATTATTTTTTTATTTTATAAATATATTTTTTTTGAATGAAAAGTTTTGTTGGGGCGACAGTGAAATTTATTTAACTTTTATTTTTATAAATCATTTATTTATGTTTTTTTGATCCATAATTTTTGATTAAAAGATTAACTTACCTTAGGGATAACAGCGTAATTTTTTTGGAGAGTTCATATCGATGAAAAAGT
>Microvelia_iriomotensis_HK040
AGTTTACTTTTTTTAGAAAATTATTTTTTTATTTTATAAATATATTTTTTTTGAATGAAAAGTTTTGTTGGGGCGACAGTGAAATTTATTTAACTTTTATTTTTATAAATCATTTATTTATGTTTTTTTGATCCATAATTTTTGATTAAAAGATTAACTTACCTTAGGGATAACAGCGTAATTTTTTTGGAGAGTTCATATCGATGAAAAAGT
>Limnoporus_genitalis_HK041
AGTTTACTTTATTTATTAATTTTTATTTTTTGTTTATTAAATAATTTTTTAGAATATAAAGTTTTGTTGGGGTGACATTAAAATTTATTTAACTTTTAATATTTTTTTTCATTAATTTATGTTTTTTTGATCCAGAATTTTTGATTACAAGATTAACTTACCTTAGGGATAACAGCGTAATCTTTTCGGAGAGTTCATATCGATGAAAAGGT
>Limnoporus_genitalis_HK042
AGTTTACTTTATTTATTAATTTTTATTTTTTGTTTATTAAATAATTTTTTAGAATATAAAGTTTTGTTGGGGTGACATTAAAATTTATTTAACTTTTAATATTTTTTTTCATTAATTTATGTTTTTTTGATCCAGAATTTTTGATTACAAGATTAACTTACCTTAGGGATAACAGCGTAATCTTTTCGGAGAGTTCATATCGATGAAAAGGT
>Gerris_lacustris_HK043
AGTTTACTTTATTTATTAATTATTGTTTTTTGTTTATTAAACAATTTTTTAGAATATAAAGTTTTGTTGGGGTGACATTAAAATTTATTTAACTTTTAATATTTTATTCATTAATTTATGTTTTTTTGATCCAGAATTTTTGATTATAAGATTAACTTACCTCAGGGATAACAGCGTAATTTTTTCGGAGAGTTCATATCGATGAATAAGT
>Gerris_lacustris_HK044
AGTTTACTTTATTTATTAATTATTGTTTTTTGTTTATTAAACAATTTTTTAGAATATAAAGTTTTGTTGGGGTGACATTAAAATTTATTTAACTTTTAATATTTTATTCATTAATTTATGTTTTTTTGATCCAGAATTTTTGATTATAAGATTAACTTACCTCAGGGATAACAGCGTAATTTTTTCGGAGAGTTCATATCGATGAATAAGT
>Gerris_nepalensis_HK045
AGTTTACTTTATTTATTAATTATTATTTTTTGTTTATTTAATAATTTTTTAGAATATAAAGTTTTGTTGGGGTGACATTAAAATTTATTTAACTTTTAATTTTTTTTTTCATTAATTTATGTTTTTTTGATCCAAAATTTTTGATTATATGATTAACTTACCTTAGGGATAACAGCGTAATTTTTTCGGAGAGTTCATATCGATGAATAAGT
>Gerris_nepalensis_HK046
AGTTTACTTTATTTATTAATTATTATTTTTTGTTTATTTAATAATTTTTTAGAATATAAAGTTTTGTTGGGGTGACATTAAAATTTATTTAACTTTTAATTTTTTTTTTCATTAATTTATGTTTTTTTGATCCAAAATTTTTGATTATATGATTAACTTACCTTAGGGATAACAGCGTAATTTTTTCGGAGAGTTCATATCGATGAATAAGT
>Rhagadotarsus_kraepelini_HK047
TGTTAACTAAATTTATAAATAGAATTTTTTGTTTTTATTTTTTTTATTTAGAATATTTAGTTTCGTTGGGGTGATGGTAAAATTTTAATAACTTTTATTTTTTTTTTCATGAATTTATGTTTTTTTGATCCAGAATTTTTGATTATAAGATGAACTTACCTTAGGGATAACAGCGTAATTTTTTTGGAGAGTTCATATCGATAAAAAAGT
>Rhagadotarsus_kraepelini_HK048
TGTTAACTAAATTTATAAATAGAATTTTTTGTTTTTATTTTTTTTATTTAGAATATTTAGTTTCGTTGGGGTGATGGTAAAATTTTAATAACTTTTATTTTTTTTTTCATGAATTTATGTTTTTTTGATCCAGAATTTTTGATTATAAGATGAACTTACCTTAGGGATAACAGCGTAATTTTTTTGGAGAGTTCATATCGATAAAAAAGT
>Metrocoris_histrio_HK049
AGTTAACTAATTTTATAAAATTATATTTTTTGATTATTAATTATTTTTTTAGAAAAATGAGTTTTGTTGGGGTGATATTAAAATTTAATTAACTTTTAATTACTTTTCTCATTAATTTATGTTTTTTTGATCCAGAATTTTTGATTAAAAGATTAACTTACCTTAGGGATAACAGCGTAATTTTTTCGGAGAGTTCATATCGATGAATAAGT
>Metrocoris_histrio_HK050
AGTTAACTAATTTTATAAAATTATATTTTTTGATTATTAATTATTTTTTTAAAAAAATGAGTTTTGTTGGGGTGATATTAAAATTTAATTAACTTTTAATTACTTTTTTCATTTATTTATGTTTTTTTTGATCCAGAATTTTTGATTAAAAGATTAACTTACCTTAGGGATAACAGCGTAATTTTTTCGGAGAGTTCATATCGATGAATAAGT
>Arctocorisa_kurilensis_HK167
ACTTTATATTTATTTTTATATTAATATTTTTGGTTAATAATATATTGTATTATAATCAATATTTTGTTGGGGCGACAAGAAAATTTATTTAACTTTTTTTTAATTATTTCATTAATTAATGTACAAATGATCCTTTATTATGGATAATAAGAATAAGTTACCTTAGGGATAACAGCGTAATTTTTTTGGAGAGTTCTTATCGATAAAAAAGT
>Arctocorisa_kurilensis_HK168
ACTTTATATTTATTTTTATATTAATATTTTTGGTTAATAATATATTGTATTATAATCAATATTTTGTTGGGGCGACAAGAAAATTTATTTAACTTTTTTTTAATTATTTCATTAATTAATGTACAAATGATCCTTTATTATGGATAATAAGAATAAGTTACCTTAGGGATAACAGCGTAATTTTTTTGGAGAGTTCTTATCGATAAAAAAGT
>Micronecta_hungerfordi_K001
ACTTTACTTTTTTTTTATATAATTTTTTTTTGTTATTTTATATTTTTTATAAAAATTAAGTTGGGTTGGGGCGACTTTGAGGATTTTTTAACCCTTAAAATTTTTATTCACTAATGAGTGTTTTGATCCATTATTAATGATTATTAGATTAAGTTACCTTAGGGATAACAGCGTAATTTATTTGGAGAGTCCTTATCGATAAATAAGA
>Agraptocorixa_hyalinipennis_K002
ACTTTATATGTTATTTTATATTTTTATTTTTAGTAATAATTTATGTTATGGGATAATTTATTTTGTTGGGGCGACAAGAAAATTTAATTAACTTTTTTATTTTTATTCACTAATTAGTGTATGTATGATCCTTTATTAAAGAATTTAGATTAAGTTACCTCAGGGATAACAGCGTAATTTCTTTGGAGAGTTCTTATCGATATAGGAGT
>Rhagovelia_esakii_K003
AATTAATTTTTTATATAAAATTTTCTTTTTGGTTATTAAAAGATTTATTTAGAATAAAAAATTTTGTTGGGGTGACAGTAAAATTTTTATAACTTTTATTATATTTTTCATTAATTTATGTTTTGATCCAGTTTTATTGATTAAAAGAAAAATTTACCTTAGGGATAACAGCGTTATTTTTTCGGAGAGTCCTTATCAATGAAAAAGT
>Rhagovelia_esakii_K004
AATTAATTTTTTATATAAAATTTTCTTTTTGGTTATTAAAAGATTTATTTAGAATAAAAAATTTTGTTGGGGTGACAGTAAAATTTTTATAACTTTTATTATATTTTTCATTAATTTATGTTTTGATCCAGTTTTATTGATTAAAAGAAAAATTTACCTTAGGGATAACAGCGTTATTTTTTCGGAGAGTCCTTATCAATGAAAAAGT
>Thirumalaia_kaara_K005
AGTTTACTATTTTTATAAAGTTATTTTTTTTGTTTATGAACATATTTCTTTTGAAAAAATAGTTTTGTTGGGGTGACAGTAAAATTTAATCAACTTTTATTATATTTTTCATTAATTTATGTTTTTTTGATCCAAAATTTTTGATTATAAGTTTAACTTACCTTAGGGATAACAGCGTAATTTTTTCGGAGAGTTCATATCGATGAAAAAGT
>Pseudovelia_lasiomma_K006
AGTTTACTTTTTTTAGAAAATAATTTTTTTGGTTTTTAAATATATTTTTTTTGAAAAAAAAGTTTTATTGGGGCGATAATAAAATTTTATTAACTTTTATTTTTTATTTTCATTTATTTATGTTTTTTTGATCCAGAATTTTTGATTATAAGATTAACTTACCTTAGGGATAACAGCGTAATTTTTTTGGAGAGTTCATATCGATAAAAAAGT
>Pseudovelia_lasiomma_K007
AGTTTACTTTTTTTAGAAAATAATTTTTTTGGTTTTTAAATATATTTTTTTTGAAAAAAAAGTTTTATTGGGGCGATAATAAAATTTTATTAACTTTTATTTTTTATTTTCATTTATTTATGTTTTTTTGATCCAGAATTTTTGATTATAAGATTAACTTACCTTAGGGATAACAGCGTAATTTTTTTGGAGAGTTCATATCGATAAAAAAGT
>Pseudovelia_takarai_K008
AGTTTACTTTTTTTAAAAAATAATTTTTTTGGTTTTTAGATATATTTTTTTTGAAGAAAAAGTTTTATTGGGGCGATAATAAAATTTTATTAACTTTTATTTTTTATTTTCATTTATTTATGTTTTTTTGATCCAGAATTTTTGATTATAAGATTAACTTACCTTAGGGATAACAGCGTAATTTTTTTGGAGAGTTCATATCGATAAAAAAGT
>Pseudovelia_hirashimai_K009
AGTTTACTTTTTTTAGAAAATAATTTTTTTGGTTTTAAAATATATTTTTTTTGAAAAAAAAGTTTTATTGGGGCGATAATAAAATTTTATTAACTTTTATTTTTTATTTTCATTTATTTATGTTTTTTTGATCCAGAATTTTTGATTATAAGATTAACTTACCTTAGGGATAACAGCGTAATTTTTTTGGAGAGTTCATATCGATAAAAAAGT
>Microvelia_leveillei_K010
GGTTTACTTTTTATAAAAAAAATTTTTTTTTGTTTATAAACATAAACTTTTTAAATAAAAAGTTTTGTTGGGGTGACAGTAAAATTTTTATAACTTTTATTTTTTTTTTCATTAATATATGTATTTTTGATCCATTTTTTTTGATTAAAAGATTAACCTACCTTAGGGATAACAGCGTAATTTTTTCGGAGAGTTCATATCGATGAAAAAGC
>Microvelia_uenoi_K011
AGTTTACTTTTTTTAAAAAGGTTATTTTTTAGTTTATAAATATTTTTTTTTGAAAAAAAAGTTTTGTTGGGGTGACAGTAAAATTTATTTAACTTTTATTATTTATTACATAAATTTATGTTTTTTTGATCCATAATTTTTGATTAAAAGATTAACTTACCTTAGGGATAACAGCGTAATTTTTTTGGAGAGTTCATATCGATGAAAAAGT
>Limnogonus_nitidus_K014
AGTTTACTATATTAATAATTCTTTGTTTTTTGTTATTAAAATATTTTTTTAAATTATATAGTTTTGTTGGGGTGACATTAAAATTTATCTAACTTTTAATATTTTTTTCATTAATTTATGTTTTTTTTGATCCAATATTTATTGATTAAAAGTTTAACTTACCTTAGGGATAACAGCGTAATTTTTTCGGAGAGTTCATATCGATGAATAAAGT
>Limnogonus_hungerfordi_K015
AGTTTACTGTATTAATAATTCTTTGTTTTTTGTTGTTAAAATATTTTTTTAAATTGTATAGTTTTGTTGGGGTGACATTAAAATTTATTAAACTTTTAATTATCTTTTTCATTAATTTATGTTTTTTTGATCCAATATTTATTGATTATAAGTTTAACTTACCTTAGGGATAACAGCGTAATTTTTTCGGAGAGTTCATATTGATGAATAAAGT
>Metrocoris_esakii_K038
AGTTTACTAATTTTATAAAATTATATATTTTGATTTTAAATTATTTTTTTAAAAGAATGAGTTTTATTGGGGTGATATTAAAATTAAATTAACTTTTAATTATGTTTTTCATTAATTTATGTTTTTTTGATCCAAAATTTTTGATTAAAAGATTAACTTACCTTAGGGATAACAGCGTAATTTATTTGGAGAGTTCTTATCGATAAATAAGT
>Laccotrephes_maculatus_K040
ATTTTATATTTTTTAATTTGTCACTTTTATTGGGTTGTGTTTAAGGTTTCATTTTATATGTATTTTGTTGGGGCGACAAGGAAATTTTTTTAACTTTCTTTTTTTGTTTTCATTAATTTATGTTTTGTTTTTGATCCACTTTTTGTGATTATAAGATTAAATTACCTTAGGGATAACAGCGTAATTCTTTTGGAGAGTTCTTATCGATAAAGGAGT
>Nerthra_macrothorax_K042
ACTTTATTATTTGGTTATTAATAATTTTTTTGTTTATAATTATTTTTTTATTTATTAAATAATTTTGTTGGGGTGACAGTAAGATTTATATAACTCTTATTATTTTTTTTCATTAATTAGTGTTATTATGATCCAGAATTTTTGATTATAAGATTAAGTTACCTTAGGGATAACAGCGTAATTTTTTCGGAGAGTTCTTATCGATGAATAAAGT
>Nerthra_macrothorax_K043
ACTTTATTATTTGGTTATTAATAATTTTTTTGTTTATAATTATTTTTTATTTATTAAATAATTTTGTTGGGGTGACAGTAAGATTTATATAACTCTTATTATTTTTTTTCATTAATTAGTGTTATTATGATCCAGAATTTTTGATTATAAGATTAAGTTACCTTAGGGATAACAGCGTAATTTTTTCGGAGAGTTCTTATTGATGAATAAAGT
>Notonecta_triguttata_K044
ACTTTATTTAAATAAGTAATTATTTAATTTTGATAATTATTTAAATATATATTTATTTAAATTTTGTTGGGGTGACAGGAAAATATTTTTAACTTTTCTTTATTTAATTCATAAATTAATGTATTTTTGATCCAATATTTTTGATTAAAAGATTAAGTTACCTTAGGGATAACAGCGTAATTCTTTTGGAGAGTTCTTATCGATAAAGGAGT
>Mesovelia_japonica_K046
ATTTTATTTTTTTTATAATTTTATTTTTTTTGTTAATTTTATTTTAAAATTATACTAATAATTTTGTTGGGGTGATATAAAAATTTTTTTAACTTTTTATTTATTTTTCATTAATTTATGTTTTTTTGATCCTAATTTTTAGATTAAAAGATTAAATTACCTTAGGGATAACAGCGTTATTTTTTCTGATAGTTCTTATTGATGAAAAAGT
>Mesovelia_japonica__K047
ATTTTATTTTTTTTATAATTTTATTTTTTTTGTTAATTTTATTTTAAAATTATACTAATAATTTTGTTGGGGTGATATAAAAATTTTTTTAACTTTTTATTTATTTTTCATTAATTTATGTTTTTTTTGATCCTAATTTTTAGATTAAAAGATTAAATTACCTTAGGGATAACAGCGTTATTTTTTCTGATAGTTCTTATTGATGAAAAAGT
>Hydrometra_annamana_K048
AGTTTATTATTATATATATTATTTTTTTTTTGTTATTTATATGTATTAATATATATAGTAATTTTGTTGGGGTGACATATAAAATTAATTAACTTTATAGTTTTTTTTTCAAATATTTTTGTATTTTTGATCCAGATTTTCTGATTATCAAATTAACTTACCTTAGGGATAACAGCGTAATTAGTTTGGAGAGTTCATATTGATAAACTAGA
>Hydrometra_annamana_K049
AGTTTATTATTATATATATTATTTTTTTTTTGTTATTTATATGTATTAATATATATAGTAATTTTGTTGGGGTGACATATAAAATTAATTAACTTTATAGTTTTTTTTTCAAATATTTTTGTATTTTTGATCCAGATTTTCTGATTATCAAATTAACTTACCTTAGGGATAACAGCGTAATTAGTTTGGAGAGTTCATATTGATAAACTAGA
>Hydrometra_okinawana_K050
AGTTTATTTTAAAACTAATTAAATAGTTTTTGTTTATTATTTTGTTAAATTTTTTTTTAAAATTTTGTTGGGGTGACATATAAAATTAATTAACTTTATAATTTTTTAACTCAGATATATTTGTTTTTTTGATCCAAAATTTTTGATTATTAGATTAACTTACCTTAGGGATAACAGCGTAATTATTTTGGAGAGTTCATATTGATAAATTAGA
>Limnometra_femorata_K051
AGTTTACTTTATTAGTTATTCTTTATTTTTTGTTTTTAAAATATTTTTTATGAAATAAAGTTTTGTTGGGGTGACATTAAAATTTATTTAACTTTTATTTTTATTTTTCATTAATTTATGTTTTATTGATCCTAAATTTTGGATTAAAAGTTTAACTTACCTTAGGGATAACAGCGTAATTTTTTCGGAGAGATCATATCGATGATTAAGT
>Limnogonus_nitidus_K052
AGTTTACTATATTAATAATTCTTTGTTTTTTGTTATTAAAATATTTTTTTAAATTATATAGTTTTGTTGGGGTGACATTAAAATTTATTTAACTTTTAATATTTTTTTCATTAATTTATGTTTTTTTGATCCAATATTTATTGATTAAAAGTTTAACTTACCTTAGGGATAACAGCGTAATTTTTTCGGAGAGTTCATATCGATGAATAAAGT
>Limnogonus_hungerfordi_K053
AGTTTACTGTATTAATAATTCTTTGTTTTTTGTTGTTAAAATATTTTTTTAAATTGTATAGTTTTGTTGGGGTGACATTAAAATTTATTAAACTTTTAATTATCTTTTTCATTAATTTATGTTTTTTTGATCCAATATTTATTGATTATAAGTTTAACTTACCTTAGGGATAACAGCGTAATTTTTTCGGAGAGTTCATATTGATGAATAAAGT
>Limnoporus_esakii_K056
AGTTTACTTTATTTATTAATTTTTATTTTTTGTTTATTAAATAATTTTTTAGAATATAAAGTTTTGTTGGGGTGACATTAAAATTTATTTAACTTTTAATATTTCTTTTCATTAATTTATGTATTTTTGATCCAGAATTTTTGATTATAAGATTAACTTACCTTAGGGATAACAGCGTAATCTTTTCGGAGAGTTCATATCGATGAAAAGGT
>Aquarius_paludum_amamiensis_K057
AGTTTACTTTATTTATTAATTATTGTTTTTTGTTTATTAAATTATTTTTTAGAATGTAAAGTTTTGTTGGGGTGACATTAAAATTTATTTAACTTTTAATATTTTTTTCATTAATTTATGTTTTTTTTGATCCAAAATTTTTGATTATAAGATTAACTTACCTTAGGGATAACAGCGTAATTTTTTCGGAGAGTTCTTATCGATGAAAAAGT
>Asclepios_apicalis_K058
GGTTTACTATTTGTATTAATTGTTTTTTTTAGTTTATAAAATTATTATTAAGAATAAATAGTTTTGTTGGGGTGACAATGGAATTTTATTAACTTTCATTATTTATTTTCATAAATTAATGTTTTTTTGATCCGAAATTTTCGATTATAAGATTAACCTACCTTAGGGATAACAGCGTAATTTTTTTGGAGAGTTCATATCGATAAAAAAGT
>Hermatobates_schuhi_K060
ACTTTATTTATTTTTTTTATAATTTTTTTTGTTTATATTTCTTTTGTAAATTTTATTTAAATTTTGTTGGGGCGACATTAAAATTTTTTTAACTTTTAATTTTTTTTTCAAAAATTTTTGTTTTTTTGATCCTTTTTTATGGATTTTAAGTTTAAGTTACCTAAGGGATAACAGCGTTATTTATTCGGAGAGTTCATATCGATGAATTAAGT
>Limnogonus_fossarum_fossarum_K159
AGTTTACTATATTAATAATTCTTTGTTTTTTGTTATTAAAATATTTTTTTAGATTGTATAGTTTTGTTGGGGTGACATTAAAATTTATTTAACTTTTAATTTTCTTTTTTCATAAATTTATGTTTTTTTTGATCCAATATTTATTGATTAAAAGTTTAACTTACCTTAGGGATAACAGCGTAATTTTTTCGGAGAGTTCATATCGATGAATAAAGT
>Pseudovelia_tsutsuii_K160
AGTTTACTTCTTTTAAAAAATAATTTTTTTGGTTTTTAAATATATTTTTTTTGAAAAAAAAGTTTTATTGGGGCGATAATAAAATTTTATTAACTTTTATTTTTTATTTTCACTTATTTGTGTTTTTTTGATCCAGAATTTTTTGATTATAAGATTAACTTACCTTAGGGATAACAGCGTAATTTTTTTGGAGAGTTCATATCGATAAAAAAGT
>Pseudovelia_tsutsuii_K161
AGTTTACTTTTTTTAAAAAATAATTTTTTTGGTTTTTAAATATATTTTTTTTGAAAAAAAAGTTTTATTGGGGCGATAATAAAATTTTATTAACTTTTATTTTTTATTTTCACTTATTTGTGTTTTTTTGATCCAGAATTTTTTGATTATAAGATTAACTTACCTTAGGGATAACAGCGTAATTTTTTTGGAGAGTTCATATCGATAAAAAAGT
>Sigara_maikoensis_K164
ACTTTATATTTATTTAAGTATTAATATTTTTGGTTAATGATATGTTGTATTTTTATAAATATTTTGTTGGGGCGACAAGAAAATTTATTTAACTTTTTTTTATCAATTTCATTAATTAATGTGTAAATGATCCTTTATTATGGATAATTAGAATAAGTTACCTTAGGGATAACAGCGTAATTTTTTTGGAGAGTTCTTATCGATAAAAAAGT
>Paraplea_liturata_K166
ATTTTATTTTTTATTTATTATATATTTTTTTTTATATAAAATTTATATATTTAATAAAAAATTTTGTTGGGGTGATGTGAAAATTTATTTAACTTTTCATATTTAATTTTCATTAATTTATGTTTATATGATCCAGTTTTTATTGATTATAAGATTAAATTACCTTAGGGATAACAGCGTTATCTTATTGGAGAGTTCTTATCGATAATAAGGT
>Ranatra_unicolor_W001
ATTTTATATTTGCTGTTTTATTATTTATTTAGTTTATGTTTGTTAGTAAATTAGTTAATATTTTGTTGGGGTGACAGGAAAATTTGTTAAACTTTTTTTATTTAAATTCATTGATTAATGTTTTTGTGATCCGTTTTTTGCGATTAAAAGATTAAATTACCTTAGGGATAACAGCGTAATTCTTTTGGAGAGTCCTTATCGATAAAGGAGT
>Ranatra_chinensis_W002
ATTTTATATACTTATTTTTTTAATAATTTGGTTTTTATTTATTATAAATCGAGATTATATTTTGTTGGGGAGACAGGAAAATTTTTTTAACTTTTTTTATTTAATTTCATTGATTTATGTTTTTTTGATCCATTTTTAATGATTAAAAGATTAAATTACCTTAGGGATAACAGCGTTATTCTTCTGGAGAGTTCTTATCGATAGAAGAGT
>Appasus_major_W003
ATTTTATATATTTATATAAATGATTTATTTATTAATTATGTGGTTTTTTATCTAAATATATTTTGTTGGGGCGATGGGAAGATTTTAATAACTCTTTTTTGTTTTAATCATTGATTTATGTTTTATTTTGATCCTTTTTTAGAGATTATAAGATTAAATTACCTTAGGGATAACAGCGTAATTCTTTTGGAGAGTTCTTATCGATAAAAGAGT
>Hesperocorixa_distanti_hokkensis_W004
ACTTTATAATTTTTTATATATTAATATTTTTGGTTAATAATTTATTATATATTGATAATTATTTTGTTGGGGCGACAAGAAAATTTATATAACTTTTTTTATTATATTTCATTAATTAGTGTTTAAATGATCCTTTATTATGGATAATTAGAATAAGTTACCTCAGGGATAACAGCGTAATTTTTTTGGAGAGTTCTTATCGATAAATAAGT
>Aphelocheirus_vittatus_W005
ACTTTATTTTTAATTAATTAATTTTTTATTAGTTTATATTTAAAATTTTATTTATTTAAAAATTATGTTGGGGTGATGGGAAAATTTTTATAACTTTTCTTTATTTATATTCACTAATTAGTGATTAATTGATCCAAAAGTTTTGATTAAAAGTTTAAGTTACCTTAGGGATAACAGCGTTATTTAATTGGAGAGTTCATATCGATAATTAAGT
>Paraplea_japonica_W006
ATTTTATTTTTATATCATTATTTTTAATAATATTAAATATATATAATAATTAATATAATAATTTCGTTGGGGTGATGTGAAAATTTTCTTAACTTTTCATTTTTTTTATCATAAATTTATGTTTATATGATCCATTTTTATTGATTATAAGATTAAATTACCTTAGGGATAACAGCGTTATCTTATTGGAGAGTTCTTATCGATAATAAGGT
>Mesovelia_miyamotoi_W008
ATTTTATTAAATTTATTTAATCATTTTCTTGTTTATTTATTTTTGATTTTTTTAAATTTAATTTTGTTGGGGTGATATAAAAATTAATTTGACTTTTTATTTATTTTACATAAATTAATGTTTTTTTGATCCTAAATTTTAGATTATAAGATTAAATTACCTTAGGGATAACAGCGTAATTTATTTGGAGAGTTCATATCGATAAATAAGT
>Pseudovelia_tibialis_W010
AGTTTACTTTTTTTAAAAAATAATTTTTTTGGTTTTTAAATATATTTTTTTTGAAAAAAAAGTTTTATTGGGGCGATAATAAAATTTTATTAACTTTTATTTTTTATTTTCATTTATTTATGTTTTTTTGATCCAGAGTTTTTTTGATTATAAGATTAACTTACCTTAGGGATAACAGCGTAATTTTTTCGGAGAGTTCATATCGATGAAAAAGT
>Pseudovelia_tibialis_W011
AGTTTACTTTTTTTAAAAAATAATTTTTTTGGTTTTTAAATATATTTTTTTTGAAAAAAAAGTTTTATTGGGGCGATAATAAAATTTTATTAACTTTTATTTTTTATTTTCATTTATTTATGTTTTTTTGATCCAGAGTTTTTTTGATTATAAGATTAACTTACCTTAGGGATAACAGCGTAATTTTTTCGGAGAGTTCATATCGATGAAAAAGT
>Microvelia_horvathi_W012
AGTTTACTTTTTTTATAAAATTATTTTTATAGTTTATAAATATTTTTTTTTAGAATGAAAAGTTTTGTTGGGGCGACAGTAAAATCTATTTAACTTTTACTTTTTTAAAACATTTATTTATGTTTTTTGATCCAAAATTTTTGATTATAAGATTAACTTACCTTAGGGATAACAGCGTAATTTTTTTGGAGAGTTCATATCGATGAAAAAGT
>Microvelia_horvathi_W013
AGTTTACTTTTTTTATAAAATTATTTTTATAGTTTATAAATATTTTTTTTTAGAATGAAAAGTTTTGTTGGGGCGACAGTAAAATCTATTTAACTTTTACTTTTTTAAAACATTTATTTATGTTTTTTGATCCAAAATTTTTGATTATAAGATTAACTTACCTTAGGGATAACAGCGTAATTTTTTTGGAGAGTTCATATCGATGAAAAAGT
>Microvelia_kyushuensis_W014
AGTTTACTTTTTTTATAAATTTGTTTTTTTAGATAAAAAAAATATCTTTTAGAATGAAAAGTTTTGTTGGGGTGACAATAAAATTTATATAACTTTTATTTTTTTTATTCATTTATTTATGTTTTGTTGATCCAGATTTTTTTGATTATAAGATTAACTTACCTTAGGGATAACAGCGTTATTTTTTTGGAGAGTTCATATCGATAAAAAAGT
>Microvelia_kyushuensis_W015
AGTTTACTTTTTTTATAAATTTGTTTTTTTAGATAAAAAAAATATCTTTTAGAATGAAAAGTTTTGTTGGGGTGACAATAAAATTTATATAACTTTTATTTTTTTTATTCATTTATTTATGTTTTGTTGATCCAGATTTTTTTGATTATAAGATTAACTTACCTTAGGGATAACAGCGTTATTTTTTTGGAGAGTTCATATCGATAAAAAAGT
>Gerris_gracilicornis_W016
AGTTAACTTTATTTATTAATTTTTATTTTTTGTTAATTAAATAATTTTTTAGAATATAAAGTTTTGTTGGGGTGACATTGAAATTTATTTAACTTTTAATATTTTTTTTCATTAATTTATGTTTTTTTGATCCAAAATTTTTGATTATAAGATTAACTTACCTTAGGGATAACAGCGTAATTTTTTCGGAGAGTTCATATCGATGAAAAAGT
>Gerris_latiabdominis_W017
AGTTTACTTTATTTATTAATTATTATTTTTTGTTGATTAAACAATTTTTTAGAATATAAAGTTTTGTTGGGGTGACATTAAAATTTATTTAACTTTTAATATTTTATTCATTAATTTATGTTTTTTTGATCCAGAATTTTTGATTATAAGATTAACTTACCTTAGGGATAACAGCGTAATTTTTTCGGAGAGTTCATATCGATGAATAAGT
>Appasus_japonicus_W018
ATTTTATATATTTGTATAATCGATTTATTTATTTATTATTTAATTTTTTGTTTAAATATATTTTGTTGGGGCGATGGGAAGATTTTAATAACTCTTTTTTGTTTTAATCATTGATTTATGTTTTATTCTGATCCTTTTTTAGAGATTATAAGATTAAATTACCTTAGGGATAACAGCGTAATTCTTTTGGAGAGTTCTTATCGATAAAAGAGT
